# Supplementary material for: Proteolytically released Lasso/teneurin-2 induces axonal attraction by interacting with latrophilin-1 on axonal growth cones
Source: eLife. 2018 Nov 20;7:e37935. doi: 10.7554/eLife.37935 (PMC6245728; doi:10.7554/eLife.37935)
Supplement: Figure 1—source data 1. [file elife-37935-fig1-data1.xlsx]

## Sheet: Figure 1-D
			Optical densities of respective protein bands (: 1000)
	DIV		Total Lasso	Cleaved, cells	Cleaved, medium	Full size Lasso
	3		19.5748	16.7564	0	2.81838
			16.5764	14.6541	0	1.92228
			21.0347	18.6027	0	2.43203
		MEAN	19.062	16.6711	0	2.3909
		STERR	1.3123	1.14066	0	0.259496
	7		49.083	40.6098	4.23092	4.2423
			44.5039	38.236	3.06385	3.20398
			49.2492	41.1994	4.50456	3.54522
		MEAN	47.612	40.0151	3.93311	3.66383
		STERR	1.55481	0.905651	0.44175	0.305546
	14		54.7588	41.7418	11.1336	1.88346
			48.7764	38.0495	9.13598	1.59087
			64.1123	42.3866	19.7962	1.92948
		MEAN	55.8825	40.726	13.3552	1.80127
		STERR	4.46261	1.35112	3.27169	0.106034

## Sheet: Figure 1-H
			LPHN1 polarization							LPHN1 staining
	GC number	Experiment No.	Left half	Right half	Ratio	Turn			Distance, %	MEAN of 7	STDERR
	1	1	519	799	1.5395	R			0	51.3865	6.00804
	2	1	259	505.3	1.95097	R			4	55.5536	5.45432
	3	2	10.1	12.9	1.27723	R			8	61.5379	5.27395
	4	2	16.2	17.5	1.08025	R			12	67.1293	5.56112
	5	2	36.9	42.5	1.15176	R			16	71.2062	6.32083
	6	2	20.6	41.2	2	R			20	74.3033	6.09326
	7	3	40.8	51	1.25	R			24	72.8851	5.00693
	8	4	205.6	216.9	1.05496	R			28	71.9853	3.81433
	9	1	158.9	583.5	3.67212	L			32	68.3913	5.25432
	10	3	50.1	74	1.47705	R			36	66.6463	7.19324
	11	1	14.8	27.6	1.86486	R			40	63.0867	7.05897
	12	1	83	248.4	2.99277	R			44	60.918	6.96669
	13	1	72.8	236.7	3.25137	R			48	61.7286	7.00236
	14	3	17.3	30.8	1.78035	R			52	65.1372	6.22225
			MEAN		1.88166	92.8571			56	64.3301	6.90305
									60	63.5018	8.14349
									64	65.8563	8.54886
			99.73% Confidence interval						68	69.7041	9.43153
		Sample proportion	Low	High					72	75.1128	9.64901
	GC turning left	0.0714286	0.108	43.39					76	77.5288	9.09479
	GC turning right	0.928571	56.61	99.89					80	77.4156	7.94863
									84	79.0932	6.8279
									88	78.4613	6.2088
									92	70.4426	5.51793
									96	61.0803	6.63727
									100	56.6621	6.33423
