# Supplementary material for: Proteolytically released Lasso/teneurin-2 induces axonal attraction by interacting with latrophilin-1 on axonal growth cones
Source: eLife. 2018 Nov 20;7:e37935. doi: 10.7554/eLife.37935 (PMC6245728; doi:10.7554/eLife.37935)
Supplement: Figure 1—figure supplement 1—source data 1. [file elife-37935-fig1-figsupp1-data1.xlsx]

## Sheet: Figure 1-Figure supplement 1-A
		Amount, % of total Lasso				St.Err, % of total Lasso
		DIV				DIV
	Lasso type	3	7	14		3	7	14
	Cleaved, medium	0	8.21696	23.3132		0	0.939634	0.939634
	Cleaved, cells	87.4812	84.1027	73.4499		0.683366	0.944678	0.481389
	Full size	12.5188	7.68033	3.23688		3.81023	3.70419	0.124748
	Sum	100	100	100

## Sheet: Figure 1-Figure supplement 1-G
		LPHN1 staining
	Distance, %	MEAN of 7	STDERR
	0	51.3865	6.00804
	4	55.5536	5.45432
	8	61.5379	5.27395
	12	67.1293	5.56112
	16	71.2062	6.32083
	20	74.3033	6.09326
	24	72.8851	5.00693
	28	71.9853	3.81433
	32	68.3913	5.25432
	36	66.6463	7.19324
	40	63.0867	7.05897
	44	60.918	6.96669
	48	61.7286	7.00236
	52	65.1372	6.22225
	56	64.3301	6.90305
	60	63.5018	8.14349
	64	65.8563	8.54886
	68	69.7041	9.43153
	72	75.1128	9.64901
	76	77.5288	9.09479
	80	77.4156	7.94863
	84	79.0932	6.8279
	88	78.4613	6.2088
	92	70.4426	5.51793
	96	61.0803	6.63727
	100	56.6621	6.33423
