# Supplementary material for: Proteolytically released Lasso/teneurin-2 induces axonal attraction by interacting with latrophilin-1 on axonal growth cones
Source: eLife. 2018 Nov 20;7:e37935. doi: 10.7554/eLife.37935 (PMC6245728; doi:10.7554/eLife.37935)
Supplement: Figure 2—figure supplement 1—source data 1. [file elife-37935-fig2-figsupp1-data1.xlsx]

## Sheet: Figure 2-Figure supplement 1-C
		Immunostaining
		WT culture				LPHN1 KO culture
		LPHN1	No 1° Ab	Lasso-D	No 1° Ab	LPHN1	No 1° Ab	Lasso-D	No 1° Ab
	MEAN	100	4.341	100	6.30633	4.22633	3.89767	6.95333	4.52767
	STDERR	5.16087	1.6169	8.49327	0.898975	3.37596	2.2876	3.42784	2.91247
		104.122	3.857	91.118	4.717	0.107	1.234	13.758	10.233
		89.733	1.814	117.043	6.373	1.653	8.451	4.274	0.658
		106.116	7.352	92.033	7.829	10.919	2.008	2.828	2.692
