# Supplementary material for: Proteolytically released Lasso/teneurin-2 induces axonal attraction by interacting with latrophilin-1 on axonal growth cones
Source: eLife. 2018 Nov 20;7:e37935. doi: 10.7554/eLife.37935 (PMC6245728; doi:10.7554/eLife.37935)
Supplement: Figure 3—source data 1. [file elife-37935-fig3-data1.xlsx]

## Sheet: Figure 3-C
		Immunostaining
	Distance, mm	NF-H	MAP-2
	0	0.689416	0.149162
	100	0.447005	0.0858156
	200	0.519149	0.0464396
	300	0.427184	0.0380986
	400	0.359173	0.0215955
	500	0.385004	0.00957595
	600	0.32144	0.00728223
	700	0.22943	0.00284653
	800	0.171237	0.0025082
	900	0.0512795	0.00100746
	1000	0.0592966	0.00180919
	1100	0.072696	0.00184061
	1200	0.0427389	0.00385115

## Sheet: Figure 3-E
	Distance from centre, mm	BSA-TRITC concentration, mg/mL
		Start	STDERR	1 DIV	STDERR	2 DIV	STDERR	5 DIV	STDERR
	-49.98	4.01846	0.873496	31.637	1.70541	50.6291	1.33911	62.1877	2.81998
	-49.56	3.75204	1.19261	32.3283	1.41097	50.8937	1.318	63.1703	2.70771
	-49.14	4.13602	1.37739	33.4179	1.27727	50.8753	1.37315	63.5402	2.72743
	-48.72	4.45353	1.21061	33.3622	1.27247	50.9294	1.35574	64.2629	2.69099
	-48.3	4.02862	1.15814	33.5519	1.34183	51.3516	1.47405	64.6658	2.70419
	-47.88	3.5683	1.43123	33.3503	1.4561	51.7327	1.41081	65.296	2.71446
	-47.46	2.97536	1.17239	33.8147	1.45406	51.4361	1.50622	65.4624	2.73837
	-47.04	3.72426	1.12351	33.4139	1.38513	51.5868	1.46393	65.9149	2.71183
	-46.62	4.1962	1.0554	34.1018	1.31949	52.0815	1.53153	65.813	2.69328
	-46.2	4.4046	0.713352	34.26	1.34333	51.725	1.42059	66.2763	2.75212
	-45.78	5.09171	0.778728	34.268	1.50999	51.8647	1.47601	66.241	2.75109
	-45.36	5.30602	1.04483	34.0797	1.58793	52.1725	1.51627	66.6706	2.6845
	-44.94	5.54682	1.16628	34.382	1.66786	52.0096	1.36876	66.7093	2.79488
	-44.52	4.29271	0.701693	33.7676	1.77083	52.8386	1.4261	67.0675	2.63009
	-44.1	3.85164	0.745749	33.77	1.92624	52.7097	1.37946	66.9462	2.7573
	-43.68	3.46791	0.775891	33.7878	1.85327	52.7727	1.35581	67.3453	2.74221
	-43.26	3.17908	0.761801	33.8748	1.813	52.9696	1.44839	67.3529	2.73725
	-42.84	2.86026	0.706387	33.7928	1.78779	53.1827	1.36797	67.948	2.70139
	-42.42	2.75613	0.587481	34.1129	1.71396	53.0476	1.34764	67.9704	2.82103
	-42	3.15919	0.709593	33.8567	1.59137	53.1741	1.30513	68.4562	2.68589
	-41.58	3.71432	0.886151	34.2104	1.6407	53.0995	1.19301	68.4365	2.74844
	-41.16	4.55268	1.15968	34.542	1.683	53.113	1.20434	68.8708	2.64953
	-40.74	5.64321	1.3627	35.3895	1.61782	52.9648	1.2417	68.9798	2.82367
	-40.32	5.98098	0.978994	35.678	1.62951	53.169	1.23544	69.6011	2.73434
	-39.9	6.12119	0.9453	36.0902	1.63589	53.3218	1.16508	69.647	2.82746
	-39.48	6.11242	0.73859	35.7717	1.56993	53.5638	1.20296	70.1625	2.74977
	-39.06	6.30727	0.850359	36.3319	1.53836	54.0019	1.28878	70.1643	2.7484
	-38.64	6.45559	1.11183	36.2952	1.51084	53.9611	1.20664	70.7124	2.80465
	-38.22	6.18149	1.18585	36.5291	1.45476	53.8331	1.17099	70.7184	2.80363
	-37.8	5.3265	1.48766	36.4706	1.45802	54.3097	1.20191	71.2437	2.75748
	-37.38	4.86011	1.41848	36.3439	1.5184	54.2332	1.24816	71.2341	2.87935
	-36.96	5.54704	1.28026	35.4332	1.47288	54.1754	1.23527	71.6043	2.80385
	-36.54	5.14626	1.33797	35.4473	1.55245	54.0517	1.34654	71.3901	2.82897
	-36.12	4.50512	1.18141	34.8668	1.58887	53.7803	1.41397	71.7867	2.80211
	-35.7	3.36416	0.997723	34.7294	1.65516	53.7217	1.45715	71.5967	2.84959
	-35.28	2.95303	0.892471	34.6305	1.5958	54.0906	1.42752	71.9	2.8448
	-34.86	2.94498	0.801327	34.9556	1.45532	53.7734	1.4848	71.6283	2.89489
	-34.44	2.5372	0.474749	35.0739	1.3602	54.4885	1.5377	71.8928	2.79529
	-34.02	2.10476	0.49514	35.4053	1.30165	54.6807	1.49268	71.6854	2.8857
	-33.6	2.48509	0.496158	35.5242	1.2674	54.6004	1.44482	71.8978	2.90223
	-33.18	2.77412	0.551303	35.5759	1.24419	54.5412	1.51008	71.6003	2.90238
	-32.76	2.75986	0.812439	35.6954	1.09626	55.0011	1.53816	72.041	2.93395
	-32.34	2.62267	0.750126	36.2989	1.0166	54.7199	1.49018	71.8271	2.89875
	-31.92	2.92688	0.639957	36.0044	1.17849	54.7521	1.55651	72.1685	2.84872
	-31.5	3.09755	0.644309	35.868	1.46337	54.5533	1.46528	71.7998	2.96098
	-31.08	2.67778	0.561095	35.4187	1.75647	54.6701	1.5286	72.164	2.93655
	-30.66	2.38918	0.459867	35.5108	1.93241	54.9065	1.51239	72.0471	2.86926
	-30.24	2.58558	0.617139	35.4245	1.8037	54.9704	1.45725	72.3285	2.84034
	-29.82	2.64712	0.963875	35.9199	1.68897	54.5817	1.43133	72.3039	2.96756
	-29.4	2.58946	1.15471	36.0102	1.74991	55.1314	1.39109	72.7232	2.83102
	-28.98	2.4295	0.978687	36.5804	1.95905	55.2244	1.46247	72.487	2.93737
	-28.56	2.7927	0.90063	36.5007	2.26573	55.0151	1.26008	72.8649	2.88478
	-28.14	2.83757	0.987287	36.1058	2.55751	55.4577	1.28873	72.7872	2.85686
	-27.72	2.12763	0.656422	35.6518	2.47786	55.5991	1.29812	73.3762	2.81592
	-27.3	2.49744	0.663878	35.795	2.31592	55.7069	1.33187	73.3337	3.00226
	-26.88	3.56932	0.830188	35.8016	2.24139	55.7806	1.28295	73.7405	2.77753
	-26.46	3.55564	0.897822	36.3672	2.21502	55.7042	1.33624	73.5934	2.823
	-26.04	3.88986	1.32912	36.903	2.13873	56.1822	1.34371	73.8896	2.87392
	-25.62	4.45611	1.34933	37.2822	2.0608	56.2949	1.40913	73.7109	2.8336
	-25.2	3.86734	1.59512	36.7822	1.95524	56.3636	1.36208	74.1608	2.76684
	-24.78	3.58342	1.45936	36.9673	1.91263	56.3063	1.43307	74.0536	2.90892
	-24.36	3.80826	0.957172	36.6923	1.81917	56.3355	1.4039	74.2946	2.83272
	-23.94	3.89571	1.04903	36.9173	1.7728	56.1574	1.39741	73.9048	2.79266
	-23.52	4.36367	1.22514	37.1626	1.92044	56.4978	1.42775	74.1776	2.82581
	-23.1	3.8079	1.2044	36.978	2.27555	56.2911	1.50547	73.9664	2.88381
	-22.68	4.11363	1.13005	36.9061	2.47753	56.8761	1.45885	74.2905	2.82415
	-22.26	3.7571	0.961132	37.4496	2.23019	56.2374	1.44335	74.0194	2.92848
	-21.84	3.55589	0.798595	37.156	1.93176	56.3598	1.48043	74.2658	2.83282
	-21.42	3.16455	0.707003	37.32	1.79706	56.376	1.44956	73.7579	2.89254
	-21	3.45141	1.01582	37.54	1.52766	56.6941	1.39575	73.9186	2.87321
	-20.58	3.594	1.11119	37.7663	1.25709	56.5755	1.36182	73.732	2.87851
	-20.16	2.83667	0.757881	37.6846	1.24132	56.9224	1.43551	74.0755	2.85457
	-19.74	3.14423	0.97828	37.9294	1.32505	56.6782	1.45311	73.6816	2.91334
	-19.32	3.89412	1.36268	37.5495	1.46111	56.8194	1.4416	73.8448	2.82331
	-18.9	4.12381	1.22841	37.8684	1.68933	56.4895	1.37803	73.5132	2.86064
	-18.48	3.79892	1.00873	37.7912	1.8831	56.3613	1.37451	73.7763	2.905
	-18.06	3.71171	1.28379	37.8116	1.86317	56.7694	1.38784	73.5155	2.74864
	-17.64	4.05986	1.4094	38.1454	1.91049	57.2465	1.33576	74.0906	2.81687
	-17.22	4.07361	1.25112	38.8019	1.80585	56.9979	1.30097	73.9517	2.82753
	-16.8	4.47999	1.01313	38.447	1.82291	57.9262	1.29993	74.0063	2.77402
	-16.38	3.5117	0.752112	38.4466	2.03606	57.7485	1.31872	73.7998	2.81355
	-15.96	2.54061	0.600049	37.9409	2.34811	57.8677	1.3053	74.1083	2.72897
	-15.54	2.48164	0.455186	37.7512	2.55662	58.0536	1.34967	73.7574	2.71217
	-15.12	3.37492	0.891771	37.1581	2.60814	58.2859	1.28467	74.2342	2.75262
	-14.7	3.85117	1.26447	37.4802	2.62581	58.1069	1.28273	74.1053	2.79249
	-14.28	4.58095	1.62757	37.3576	2.53124	58.5718	1.27936	74.4406	2.76738
	-13.86	4.81018	1.57531	37.5897	2.32544	58.2322	1.37746	74.1018	2.76589
	-13.44	4.52725	1.50443	37.8172	2.30006	58.595	1.18542	74.3777	2.72103
	-13.02	3.7714	1.33267	37.6314	2.52878	58.501	1.36678	74.3586	2.76574
	-12.6	3.56913	0.934517	36.6549	2.64603	58.7481	1.34006	74.6636	2.7406
	-12.18	3.46265	0.867098	36.1897	2.62737	58.6758	1.33852	74.6522	2.74718
	-11.76	2.65393	0.533981	35.7426	2.57732	59.394	1.21371	75.0829	2.72116
	-11.34	2.50018	0.556458	35.9497	2.70702	59.0168	1.29125	74.8446	2.72316
	-10.92	3.57051	0.798464	35.9466	2.66488	58.7974	1.31811	75.1216	2.74458
	-10.5	3.60239	0.905466	36.5098	2.48627	58.7456	1.32977	74.9968	2.75139
	-10.08	3.82398	0.803531	37.1517	2.14139	58.9178	1.46868	75.4727	2.78273
	-9.66	3.62989	0.788074	37.7988	1.96765	58.8991	1.40987	75.4347	2.71875
	-9.24	3.0681	0.874184	37.7234	1.98135	58.7324	1.38573	75.7765	2.66678
	-8.82	3.10985	0.755361	37.8841	2.0213	58.7402	1.4739	75.6193	2.70706
	-8.4	3.32381	0.737069	37.7581	1.92931	59.3808	1.42269	75.8198	2.70665
	-7.98	4.54161	1.01814	37.961	1.80187	59.3388	1.46504	75.6821	2.63271
	-7.56	5.57642	1.57411	38.2582	1.76327	59.6124	1.41814	75.9667	2.66728
	-7.14	5.35427	1.50871	38.9996	1.75548	59.5294	1.44407	75.7418	2.80847
	-6.72	4.60158	1.16778	38.5975	1.62667	59.6275	1.45744	76.0606	2.60732
	-6.3	4.853	1.29673	38.8722	1.45156	59.4614	1.48998	75.5905	2.64189
	-5.88	5.62158	1.57888	38.9826	1.38178	59.7437	1.45273	75.6344	2.71213
	-5.46	6.05751	1.59145	38.8603	1.49413	59.7379	1.48055	75.427	2.70867
	-5.04	4.85276	1.27793	38.6582	1.54303	59.9252	1.50709	75.647	2.59029
	-4.62	4.40822	1.23358	39.187	1.33069	60.1093	1.51802	75.519	2.6866
	-4.2	4.27325	1.01163	38.8453	1.15328	60.0215	1.57231	75.7741	2.63608
	-3.78	3.28512	0.962883	38.9572	1.12166	60.2859	1.56175	75.3137	2.68476
	-3.36	3.32282	1.36435	38.546	0.919994	60.1937	1.48405	75.5429	2.61767
	-2.94	3.53827	1.3491	39.297	0.873898	59.8072	1.50076	75.2085	2.67719
	-2.52	4.37889	1.80614	40.0598	0.837296	60.0204	1.46856	75.5921	2.65313
	-2.1	4.23925	1.71734	40.7403	0.774694	60.1379	1.44175	75.4778	2.75431
	-1.68	5.38013	1.47009	40.0125	0.801535	59.8258	1.44077	75.6223	2.6396
	-1.26	5.17511	1.10933	39.49	0.849465	59.4036	1.39286	75.217	2.63542
	-0.84	4.13907	1.33632	38.9369	1.10144	60.1224	1.37697	75.3426	2.75273
	-0.42	4.88271	1.48089	39.0179	1.22344	59.8897	1.37313	75.1364	2.68644
	0	5.05018	1.36954	38.9061	1.37784	59.9139	1.39866	75.5893	2.72571
	0.42	4.76112	1.32019	39.0086	1.70647	59.8897	1.40161	75.3642	2.81917
	0.84	4.71543	1.25729	38.5764	2.01638	60.278	1.3379	75.5967	2.70707
	1.26	4.79269	1.28191	38.6585	2.09424	60.0717	1.3176	75.259	2.77728
	1.68	4.48559	1.19263	38.1287	1.98721	60.3771	1.3157	75.3593	2.80853
	2.1	4.50331	1.33896	38.1886	1.818	60.3016	1.25151	75.0968	2.75585
	2.52	5.05022	1.533	38.4757	1.97472	60.6251	1.21453	75.5643	2.76941
	2.94	5.11954	1.38621	39.2115	2.29547	59.9049	1.3671	75.1769	2.86131
	3.36	4.85062	1.32351	39.5686	2.38105	60.502	1.21204	75.341	2.82975
	3.78	5.22855	1.4647	40.3922	2.46828	60.2118	1.18824	74.909	2.7763
	4.2	4.98897	1.25987	40.4045	2.43799	60.3082	1.14846	75.1349	2.79897
	4.62	4.32747	0.828422	40.0352	2.28141	60.4007	1.32567	74.8025	2.93268
	5.04	4.3501	0.84364	39.9952	1.99891	60.7123	1.21475	75.0692	2.84544
	5.46	#N/A	1.02168	40.4766	1.80333	60.5682	1.35926	74.8955	2.9818
	5.88	#N/A	1.24505	40.3452	1.7499	61.198	1.21237	75.1229	2.75541
	6.3	#N/A	1.45257	40.311	1.95762	60.8174	1.33407	74.6864	2.93243
	6.72	#N/A	1.66845	40.5086	2.0621	61.1609	1.33448	74.9655	2.88004
	7.14	#N/A	1.40217	40.8847	1.94053	60.9286	1.39987	74.7057	2.85159
	7.56	5.95114	0.771075	40.6388	1.83546	61.1202	1.3903	75.0792	2.88212
	7.98	4.27727	0.761293	40.7102	1.73808	61.3185	1.37753	74.72	2.9622
	8.4	3.6335	0.78707	40.1968	1.56858	61.4917	1.37478	74.9185	2.83037
	8.82	3.10805	0.725276	40.5398	1.63831	61.2813	1.44873	74.6475	2.91736
	9.24	3.42392	0.760653	39.8711	1.62258	61.5414	1.42636	74.7742	2.8567
	9.66	4.34347	1.03433	39.91	1.59105	61.4457	1.37561	74.443	2.91615
	10.08	4.25273	1.26961	40.2331	1.69149	61.6378	1.40619	74.7676	2.90034
	10.5	3.32046	0.875411	41.043	1.6545	61.8116	1.44229	74.5951	2.95881
	10.92	3.00845	0.709592	40.9128	1.52384	61.7535	1.46746	74.6972	2.88215
	11.34	3.19259	0.93427	41.4718	1.51224	61.5022	1.70905	74.2377	2.9586
	11.76	4.02303	1.35141	41.5267	1.42446	61.8685	1.53452	74.4974	2.90544
	12.18	4.70329	1.25124	41.484	1.45981	61.6403	1.48551	74.2157	2.92206
	12.6	3.77862	1.21642	41.5628	1.50036	62.1613	1.40681	74.3993	2.92963
	13.02	3.33772	1.2032	42.1536	1.36353	62.053	1.6033	74.1403	2.95435
	13.44	3.94277	1.22035	42.4104	1.33159	61.892	1.46159	74.2474	2.8939
	13.86	3.89035	0.927485	42.652	1.46009	61.8055	1.45458	73.7369	2.94549
	14.28	2.71808	0.969349	42.0079	1.54679	62.0903	1.49717	73.7366	2.87438
	14.7	2.79655	1.13145	41.7801	1.6177	62.2444	1.57429	73.5286	2.87696
	15.12	3.4922	1.1726	41.1493	1.61288	62.04	1.42957	73.6984	2.91408
	15.54	4.43844	1.2945	41.7225	1.64662	62.0697	1.5056	73.3594	2.9153
	15.96	5.09157	1.23158	41.5264	1.81424	61.9624	1.36257	73.471	2.86048
	16.38	5.38394	1.25889	41.6193	1.90938	62.1129	1.46648	73.0103	2.9214
	16.8	5.50799	1.21328	41.3904	2.05756	62.3858	1.37258	73.1014	2.88987
	17.22	5.40905	1.06983	41.2651	2.19985	62.0207	1.48187	72.8502	2.88255
	17.64	5.13813	1.46743	40.6433	2.12981	62.0616	1.40851	73.1673	2.86937
	18.06	4.76911	1.29236	40.876	2.00024	62.0716	1.50566	72.8758	2.94709
	18.48	4.13099	0.900762	40.512	1.85633	62.574	1.43937	72.9251	2.84475
	18.9	4.07503	1.0733	40.9313	1.80962	62.5256	1.60744	72.6265	2.92143
	19.32	4.46424	1.58713	41.2985	1.67838	62.6272	1.53754	72.7643	2.88831
	19.74	5.08728	1.57506	41.2891	1.64585	62.6483	1.60528	72.4834	2.84764
	20.16	4.59647	1.4084	40.7654	1.57458	62.9668	1.51035	72.7981	2.91896
	20.58	4.4895	1.40626	40.6515	1.53905	62.4429	1.62864	72.5249	2.9083
	21	6.22739	1.66011	40.3381	1.49702	62.9031	1.5604	72.6417	2.85214
	21.42	5.65611	1.6903	40.5	1.4548	62.6132	1.55543	72.3289	2.90029
	21.84	6.25648	1.53533	40.5619	1.44969	62.8806	1.58426	72.4156	2.91182
	22.26	6.87604	1.43904	40.5648	1.43557	62.6673	1.54823	72.1517	2.87809
	22.68	5.84788	1.25087	40.0795	1.39527	62.6661	1.56407	72.4183	2.89779
	23.1	5.1042	1.26107	40.0501	1.49921	62.5091	1.72654	72.1811	2.91327
	23.52	5.73656	1.21218	39.8527	1.60332	62.8918	1.72566	72.3433	2.93989
	23.94	5.92362	1.27798	40.5052	1.70862	62.3413	1.71428	72.018	2.9084
	24.36	6.19353	1.36887	40.3977	1.8591	62.7579	1.68649	72.2016	3.00053
	24.78	5.98063	1.08508	40.3522	2.01626	62.6493	1.69043	71.9999	2.89719
	25.2	4.96155	0.710192	40.1709	1.91995	62.8266	1.6178	72.2417	2.93833
	25.62	5.18198	0.689834	40.6864	1.79058	62.885	1.69502	72.1272	2.95731
	26.04	5.85543	1.21714	40.3723	1.72088	63.0327	1.59554	72.3275	2.93227
	26.46	5.25763	1.30758	40.9188	1.72476	62.6866	1.47537	71.9999	2.96494
	26.88	4.94814	1.49424	40.8948	1.81061	62.7789	1.51677	72.1372	2.95571
	27.3	4.42521	1.2591	40.3886	1.86971	62.7917	1.54718	72.0671	2.91979
	27.72	2.91045	0.777596	39.8004	2.00964	62.8074	1.57088	72.317	2.89549
	28.14	2.7724	0.740785	40.7857	1.85118	62.7277	1.62767	72.0973	2.86896
	28.56	4.38581	1.08228	40.7432	1.4833	62.875	1.63234	72.3131	2.86855
	28.98	4.83109	1.00073	40.7078	1.41621	63.051	1.74563	72.0639	2.90896
	29.4	4.31607	0.725481	40.3537	1.40677	63.0878	1.60373	72.1705	2.91531
	29.82	4.57526	0.886655	40.7465	1.44323	62.6962	1.56419	71.9674	2.82574
	30.24	5.3533	1.16748	41.3009	1.47077	63.0578	1.59823	72.2942	2.84507
	30.66	4.43735	1.24227	42.0854	1.47014	63.2902	1.68775	72.2032	2.84133
	31.08	3.69782	1.02084	41.1679	1.5269	63.5356	1.53748	72.302	2.79387
	31.5	3.99853	1.1476	41.3681	1.52367	63.2367	1.56809	72.0946	2.86166
	31.92	5.6881	1.06455	41.728	1.48015	63.4358	1.58097	72.263	2.81021
	32.34	5.44375	1.11672	42.1081	1.48748	63.5811	1.59543	72.1626	2.8477
	32.76	3.88201	0.985547	41.7899	1.62547	63.7456	1.63982	72.4629	2.81539
	33.18	3.30271	0.66125	42.1979	1.64267	63.4425	1.65572	72.3552	2.89027
	33.6	3.62403	0.649869	41.7725	1.60054	63.6456	1.61274	72.6988	2.78461
	34.02	4.45698	0.94115	41.8917	1.52329	63.7603	1.6212	72.4355	2.78464
	34.44	4.57401	1.15752	41.8558	1.65047	63.6677	1.71959	72.6855	2.83545
	34.86	5.03562	1.3344	42.1662	1.7294	63.7444	1.74197	72.5727	2.76399
	35.28	5.23831	1.12098	42.1397	1.72022	63.7967	1.67207	72.9514	2.78918
	35.7	5.87019	1.27421	42.7689	1.66946	63.661	1.58315	72.9742	2.8126
	36.12	5.80985	1.4052	42.8754	1.55855	64.1867	1.65463	73.2502	2.74633
	36.54	5.04268	1.2162	43.2287	1.40339	63.9677	1.55859	73.0442	2.77489
	36.96	4.88131	1.49611	42.8002	1.30086	64.2566	1.51902	73.4122	2.77967
	37.38	4.41162	1.30975	42.807	1.29488	63.9539	1.6342	73.3681	2.686
	37.8	3.70119	1.08656	42.5191	1.28371	64.5955	1.56352	73.8371	2.62985
	38.22	3.34534	0.839265	42.7839	1.25843	64.6313	1.6409	73.7351	2.77911
	38.64	3.05741	0.680171	42.5318	1.29923	64.9689	1.56522	74.1195	2.65976
	39.06	3.716	0.7197	42.9265	1.32499	64.5108	1.60762	73.9563	2.65867
	39.48	4.03387	0.506439	42.9748	1.31217	65.0599	1.60052	74.2577	2.63755
	39.9	3.95674	0.442442	42.8851	1.40779	64.7258	1.54978	74.1479	2.56963
	40.32	3.68032	0.844152	42.7084	1.4763	64.976	1.46086	74.5789	2.61353
	40.74	4.19505	1.2668	42.8789	1.56504	64.9029	1.49956	74.5323	2.59704
	41.16	5.39033	1.55189	42.7839	1.56999	65.3994	1.31415	74.7105	2.56896
	41.58	5.7308	1.39451	43.069	1.65472	65.3651	1.38459	74.4864	2.57295
	42	6.25029	1.71873	43.2763	1.71918	65.2972	1.34225	74.7039	2.56826
	42.42	6.94424	1.81803	43.1774	1.69322	65.1206	1.56725	74.5398	2.56741
	42.84	5.76347	1.54511	43.1852	1.69721	65.445	1.45937	74.8425	2.55268
	43.26	5.37966	1.47685	43.3511	1.69703	65.1682	1.45225	74.6044	2.53952
	43.68	5.5433	1.34103	43.1896	1.77855	65.478	1.46608	74.8394	2.52637
	44.1	5.04735	1.29226	43.8231	1.95636	65.7288	1.4976	74.4947	2.51135
	44.52	5.63192	1.10289	43.4151	1.94464	65.6002	1.5319	74.4023	2.50054
	44.94	5.77224	1.13663	43.3867	1.95212	65.7869	1.51414	73.9737	2.43595
	45.36	5.58555	1.20096	43.2838	1.94907	65.8984	1.48163	74.2086	2.51164
	45.78	4.69642	1.09776	43.4169	2.0967	65.5241	1.59673	73.9872	2.58092
	46.2	5.08716	1.05949	42.9191	2.20715	65.9992	1.47078	74.0625	2.52571
	46.62	5.35665	0.798284	43.3392	2.29911	65.9641	1.52234	73.6051	2.50996
	47.04	4.90346	0.977654	43.1727	2.37809	66.151	1.61559	73.6844	2.52195
	47.46	4.82222	0.809709	42.8961	2.35367	66.0155	1.62629	73.303	2.43912
	47.88	4.1676	0.702063	42.9813	2.32908	66.3516	1.66381	73.5391	2.4649
	48.3	4.33944	0.898336	43.5142	2.36277	66.4777	1.71526	73.4758	2.60933
	48.72	5.2144	1.35625	43.5927	2.35209	66.2926	1.74652	73.6668	2.46551
	49.14	5.20163	1.2948	44.1033	2.42501	66.1772	1.75685	73.2678	2.5156
	49.56	4.6447	1.07663	43.956	2.48976	66.4885	1.68476	73.4578	2.42499
	49.98	3.76618	0.829235	44.0785	2.5144	66.3056	1.74755	73.2263	2.47425

## Sheet: Figure 3-H
		NF-H staining						Control	BDNF
		BDNF		Control			AVERAGE	1	2.3877
	Distance, mm	MEAN (5)	STDERR	MEAN (9)	STDERR		STDERR	0.0184271	0.461104
	100	2.24748	0.443408	1	0.0460883			0.976902	2.74772
	200	0.815718	0.118744	0.516433	0.0564278			1.0231	3.19606
	300	0.671061	0.0960574	0.431596	0.0671679			0.972701	1.42916
	400	0.511532	0.0925675	0.35792	0.0738722			1.0273	1.15839
	500	0.380774	0.110261	0.279678	0.0731127			1.05115	3.40715
	600	0.314117	0.108888	0.181571	0.0659222			0.998589
	700	0.24035	0.0969993	0.115066	0.0605219			0.950264
	800	0.178048	0.0970442	0.0483122	0.0463234			1.09165
	900	0.0766582	0.191071	-0.0010607	0.0356303			0.908351
	1000	-0.0482545	0.230556	-0.00755731	0.0242151
