# Supplementary material for: Proteolytically released Lasso/teneurin-2 induces axonal attraction by interacting with latrophilin-1 on axonal growth cones
Source: eLife. 2018 Nov 20;7:e37935. doi: 10.7554/eLife.37935 (PMC6245728; doi:10.7554/eLife.37935)
Supplement: Figure 4—source data 1. [file elife-37935-fig4-data1.xlsx]

## Sheet: Figure 4-D
		NF-H Immunostaining (normalized fluorescence)							Integrated fluorescence
	Distance, mm	Control	STDERR	Lasso-D	STDERR				Control	Lasso-D
	0-100	1	0.0460883	1.51677	0.180933			MEAN	1	1.46781
	100-200	0.516433	0.0564278	1.11837	0.212546			STDERR	0.0460883	0.142966
	200-300	0.431596	0.0671679	0.882546	0.159995				1.08471	1.93975
	300-400	0.35792	0.0738722	0.679206	0.125493				0.915289	1.4437
	400-500	0.279678	0.0731127	0.494287	0.125417				0.974268	1.64708
	500-600	0.181571	0.0659222	0.401483	0.181663				1.02573	1.03653
	600-700	0.115066	0.0605219	0.17899	0.139306				0.725724	0.988956
	700-800	0.0483122	0.0463234	0.121091	0.124741				1.0813	1.33764
	800-900	-0.0010607	0.0356303	-0.0125294	0.0972745				1.19297	1.88103
	900-1000	-0.00755731	0.0242151	-0.0438669	0.0653019				1.09535
	1000-1100	-0.00359073	0.0161782	0.0067328	0.0524703				0.904646

## Sheet: Figure 4-E
	Relative NF-H fluorescence in Axonal Compartment				Mean NF-H fluorescence in Somal Compartment
		WT	KO			WT	KO
	MEAN	6.17781	1.38022		MEAN	3972.5	3876.13
	STDEV	0.442236	0.355953		STDEV	220.927	428.404
		6.6335	0.982843			4043.15	3925.6
		5.63713	1.52061			3901.85	3348.5
		6.01644	0.928106			4233.69	4354.3
		6.42416	1.55935			3711.31	3366.49
			1.44651				4227.29
			1.84391				4034.62
