# Supplementary material for: Proteolytically released Lasso/teneurin-2 induces axonal attraction by interacting with latrophilin-1 on axonal growth cones
Source: eLife. 2018 Nov 20;7:e37935. doi: 10.7554/eLife.37935 (PMC6245728; doi:10.7554/eLife.37935)
Supplement: Figure 5—source data 1. [file elife-37935-fig5-data1.xlsx]

## Sheet: Figure 5-D
		NF-H staining						Control	Lasso-D
		Lasso-D		Control			AVERAGE	1.01746	4.17525
	Distance	MEAN (6)	STDERR	MEAN (5)	STDERR		STDERR	0.185121	1.19437
	100	1.85696	0.386017	1	0.139138			1	8.71545
	200	1.37496	0.39313	0.601609	0.182146			1.58137	6.40103
	300	1.19635	0.39415	0.301056	0.103071			0.41863	1.14807
	400	1.06743	0.368279	0.191786	0.0941388			1.10336	3.98369
	500	0.941446	0.324447	0.138144	0.0682448			0.983957	3.33336
	600	0.706224	0.301371	0.12	0.0532489				1.46987
	700	0.598986	0.279198	0.149891	0.0799732
	800	0.448554	0.220683	0.0502491	0.0108807
	900	0.337734	0.176586	0.0263727	0.00295404
	1000	0.244386	0.13336	0.0243806	0.00312678
	1100	0.192477	0.112125	0.0265119	0.00830283

## Sheet: Figure 5-E
		MAP-2 staining						Control	Lasso-D
		Lasso-D		Control			AVERAGE	0.99733	0.77791
	Distance	MEAN (6)	STDERR	MEAN (5)	STDERR		STDERR	0.303311	0.160809
	100	0.689788	0.0697886	1	0.285035			1	1.19289
	200	0.17854	0.0254918	0.28798	0.110245			1.95682	1.18007
	300	0.101066	0.0167936	0.165025	0.0726096			0.0431808	0.299254
	400	0.0402205	0.00908989	0.177392	0.0905886			0.92665	0.924551
	500	0.0358116	0.00989851	0.103025	0.0518537			1.06883	0.727122
	600	0.0290194	0.00827469	0.103012	0.0511064				0.343571
	700	0.0259546	0.00993267	0.110857	0.0448896
	800	0.0153959	0.00406196	0.0572217	0.0218827
	900	0.00484552	0.00220463	0.0382924	0.00874041
	1000	0.00751981	0.00532336	0.0330748	0.0117376
	1100	0.00450393	0.00257463	0.0186427	0.00737697

## Sheet: Figure 5-F
		Lasso-D concentration, nM
		0	0.15	1.5
	MEAN	2.58604	3.53284	4.94278
	STDERR	0.304239	0.786205	0.795315
		1.59145	4.20259	5.36233
		2.48935	2.78259	3.81482
		2.59695	5.36233	7.01324
		3.49293	1.78385	3.58073
		2.75954

## Sheet: Figure 5-G
		CONTROL	LASSO-D
	MEAN	159.913	158.02
	STDERR	24.2101	16.5455
		373.648	103.293
		79.2657	62.2964
		109.143	156.841
		198.949	132.151
		622.766	88.2255
		22.9212	243.357
		99.3886	78.1138
		312.577	570.492
		71.7254	182.562
		71.1869	98.7043
		160.276	60.4061
		136.458	60.81
		320.13	184.822
		97.8639	102.674
		125.841	59.6215
		55.7502	84.237
		78.0716	129.668
		153.666	28.4598
		109.545	24.6482
		239.574	297.907
		46.7617	150.676
		179.906	140.326
		384.057	203.347
		91.4022	94.5216
		60.481	157.268
		19.8	277.323
		24.8712	42.8251
		219.253	43.7387
		145.612	201.589
		186.511	67.083
			247.44
			224.116
			93.9273
			393.646
			80.212
			59.2599
			133.66
			111.951
			201.407
			388.717
			71.0061
			47.2962
			144.166
			292.897
			181.095
			196.991
			361.617
			53.8368
			43.8925
			200.339
			28.1483
			48.5349
			149.597
			62.3426
			384.419
			96.2716
			126.101
			119.695
			72.5713
			695.153
			200.928
