# Supplementary material for: Proteolytically released Lasso/teneurin-2 induces axonal attraction by interacting with latrophilin-1 on axonal growth cones
Source: eLife. 2018 Nov 20;7:e37935. doi: 10.7554/eLife.37935 (PMC6245728; doi:10.7554/eLife.37935)
Supplement: Figure 6—source data 1. [file elife-37935-fig6-data1.xlsx]

## Sheet: Figure 6-F
		Correlation between LPHN1 fragments and its ligands
		NTF/CTF				NTF/Ligand				CTF/Ligand
	Ligand	None	Lasso-D	LTX(N4C)	anti-NTF Ab	None	Lasso-D	LTX(N4C)	anti-NTF Ab	None	Lasso-D	LTX(N4C)	anti-NTF Ab
	MEAN	0.279156	0.808049	0.716442	0.244784	0.0477881	0.681893	0.693566	0.568869	0.091972	0.662853	0.680324	0.155041
	STDERR	0.131565	0.0269381	0.0330368	0.0586534	0.057782	0.070577	0.0527908	0.0575159	0.0625241	0.0419674	0.0791191	0.0857345
		0.664081	0.861282	0.8044	0.0386586	-0.0739046	0.776486	0.767524	0.464411	0.0650541	0.566221	0.840354	0.178511
		0.191988	0.710496	0.612526	0.175356	0.20296	0.571285	0.484213	0.662819	0.275022	0.721308	0.398904	0.290405
		0.191994	0.795495	0.725439	0.296453	0.0134807	0.506296	0.745728	0.579378	-0.00175995	0.626075	0.652159	-0.00379329
		0.06856	0.850417	0.679996	0.404077	0.0486165	0.656767	0.723914		0.029572	0.604652	0.819959
			0.822552	0.759849	0.127296		0.89863	0.746452			0.796009	0.690243
					0.475032
					0.196618
