# Supplementary material for: Proteolytically released Lasso/teneurin-2 induces axonal attraction by interacting with latrophilin-1 on axonal growth cones
Source: eLife. 2018 Nov 20;7:e37935. doi: 10.7554/eLife.37935 (PMC6245728; doi:10.7554/eLife.37935)
Supplement: Figure 7—source data 1. [file elife-37935-fig7-data1.xlsx]

## Sheet: Figure 7-A
		Average cytosolic Ca2+ fluorescence / 1000									Integrated normalized fluorescence
	Time, s	LTX(N4C)	ST.ERR	Control	ST.ERR	LASSO-D	ST.ERR			Condition	(F-Fo)/Fo	ST.DEV.
	0	1.67417	0.20928	1.08727	0.160796	-0.66061	0.360492			N4C	84.5682	4.48533
	5	1.55706	0.324112	1.04851	0.202295	-0.491379	0.304285			Lasso-D	59.6155	7.34595
	10	1.60548	0.334972	0.909921	0.147957	-0.1589	0.335747			Control	36.296	3.23368
	15	-0.484597	0.302412	0.860827	0.209761	0.119163	0.448813
	20	-0.207854	0.321126	1.07676	0.173511	0.146912	0.411095
	25	-0.191485	0.303476	0.972599	0.291912	1.00178	0.464575
	30	-0.124062	0.361864	0.971693	0.190984	0.986001	0.472937
	35	-0.832652	0.378228	0.22388	0.174666	0.894035	0.327682
	40	-0.85202	0.307888	0.481121	0.223299	1.3027	0.422182
	45	-0.534435	0.39693	0.662639	0.158815	0.840702	0.290479
	50	0.43153	0.450207	0.451773	0.234349	0.607254	0.351919
	55	0.66743	0.388152	0.598871	0.201955	0.264975	0.304365
	60	0.367268	0.386315	0.790715	0.177255	1.06543	0.355875
	65	0.419375	0.396616	1.03763	0.199631	0.276941	0.389073
	70	0.323427	0.453426	0.90593	0.162667	1.12093	0.477803
	75	-0.0941586	0.4706	0.918791	0.18727	1.1378	0.393443
	80	-0.190107	0.395422	0.845604	0.195181	0.784634	0.403443
	85	0.0508983	0.396405	0.824046	0.166653	0.899449	0.431556
	90	-0.764904	0.442737	0.953934	0.181753	1.10133	0.321395
	95	-0.467741	0.386666	0.897956	0.126216	0.813466	0.457904
	100	-0.798535	0.401772	1.36516	0.144957	0.525602	0.415239
	105	-0.496266	0.430867	0.875492	0.160333	1.13016	0.45946
	110	0.1838	0.362718	0.891796	0.155965	1.05996	0.298504
	115	0.118484	0.430392	1.17313	0.173062	0.717682	0.462974
	120	0.0276408	0.4478	1.11715	0.123644	1.44196	0.542854
	125	-0.0223592	0.364089	0.751398	0.169353	1.05614	0.498631
	130	0.208435	0.387862	0.802122	0.131061	1.47569	0.435253
	135	0.771077	0.368428	0.904474	0.169093	1.75375	0.478958
	140	0.343281	0.361601	1.16516	0.150292	1.81415	0.516943
	145	-0.487837	0.25374	1.00592	0.17454	0.938594	0.376809
	150	-0.272359	0.148087	1.43526	0.184722	1.73905	0.433986
	155	-0.143672	0.214172	1.45501	0.18898	1.10293	0.413968
	160	-0.280463	0.247779	1.282	0.152293	1.48982	0.447561
	165	-0.361095	0.259573	0.971318	0.182558	2.15968	0.470646
	170	-0.477465	0.31515	0.891247	0.175276	1.61062	0.477743
	175	-0.706152	0.29834	1.03146	0.155745	2.90082	0.439005
	180	-0.73573	0.334464	1.21986	0.167761	1.73142	0.524203
	185	-0.760204	0.302744	1.09849	0.166423	1.9333	0.454371
	190	-0.483461	0.404074	1.05628	0.182982	1.95016	0.461935
	195	-0.375195	0.402667	1.21714	0.183796	1.7929	0.501658
	200	-0.940836	0.404177	1.24033	0.189366	2.81102	0.499442
	205	-0.669199	0.35538	1.17403	0.230347	2.54492	0.568273
	210	-0.678356	0.36998	1.42439	0.179621	2.62709	0.556815
	215	-0.513931	0.396834	0.958814	0.237113	2.18686	0.573448
	220	-0.272926	0.325011	1.37439	0.142087	1.64868	0.529633
	225	-0.470981	0.298816	1.39413	0.213885	2.22059	0.523452
	230	-0.168712	0.303999	1.10066	0.170971	2.30276	0.467172
	235	-0.0655514	0.40466	1.29939	0.214472	2.92908	0.510426
	240	-0.125762	0.418665	1.22276	0.183988	0.725774	0.456431
	245	-0.150235	0.412744	1.33199	0.228876	0.666458	0.616756
	250	-0.281921	0.40575	1.36551	0.205709	0.672441	0.535699
	254.9	-0.621926	0.429863	1.63702	0.230107	0.831322	0.509464
	259.9	-0.784244	0.449606	1.44336	0.20231	0.663174	0.528134
	264.9	-0.99251	0.424181	1.62143	0.208779	0.897704	0.441532
	269.9	-0.868928	0.415182	1.40368	0.216429	1.154	0.5364
	274.9	-0.745346	0.43252	1.37868	0.166707	2.03064	0.500265
	279.9	-0.953612	0.444066	1.64625	0.250217	0.970069	0.43192
	284.9	-1.10061	0.369899	1.59716	0.216938	1.12842	0.481683
	289.9	-1.7071	0.45041	1.32434	0.191567	1.16705	0.448044
	294.9	-1.15467	0.471099	1.55748	0.230736	1.03155	0.521344
	299.9	-1.12298	0.422551	1.63918	0.245498	0.656621	0.534122
	304.9	-1.46909	0.46817	1.83447	0.203277	0.227276	0.596642
	309.9	-1.12087	0.468003	1.78194	0.266954	0.0591277	0.454838
	314.9	-1.15045	0.43317	1.58484	0.250338	-0.337568	0.546056
	319.9	-1.31787	0.353987	1.4256	0.194481	-0.309819	0.418141
	324.9	-1.07687	0.434078	1.49009	0.26039	0.479755	0.573185
	329.9	-1.33619	0.433807	1.75077	0.226392	-0.243437	0.509259
	334.9	-1.0186	0.437157	1.56744	0.248758	0.25229	0.494954
	339.9	-1.22176	0.379467	1.63194	0.279814	0.203857	0.470686
	344.9	-0.271115	0.422771	1.35567	0.22717	-0.399619	0.430872
	349.9	-0.295588	0.456937	1.53719	0.240792	-0.154206	0.495846
	354.9	-1.10629	0.385147	1.43302	0.277097	-0.159106	0.50395
	359.9	-2.00888	0.420284	1.27723	0.274075	-0.0769406	0.655248
	364.9	-1.96698	0.34096	1.47596	0.259875	0.342604	0.452921
	369.9	-1.58303	0.321191	1.54733	0.25492	0.544485	0.504229
	374.9	-1.55134	0.367874	1.52577	0.26587	0.985796	0.469421
	379.9	-1.41244	0.420093	1.52487	0.262741	-0.118308	0.511328
	384.9	-1.46244	0.394735	1.42759	0.251693	0.595083	0.507331
	389.9	-1.45629	0.395114	1.72613	0.281334	0.622832	0.54303
	394.9	-1.42971	0.425696	1.68392	0.316895	0.313202	0.597442
	399.9	-1.71966	0.41117	1.5832	0.243476	0.798046	0.530791
	404.9	-1.51949	0.422701	2.15366	0.332546	0.19457	0.531343
	409.9	-1.1968	0.416633	1.61925	0.30488	0.831779	0.57331
	414.9	-0.909851	0.548075	1.85584	0.342572	0.870411	0.573228
	419.9	-0.714794	0.506832	2.00638	0.290387	0.397533	0.465689
	424.9	-0.662687	0.492229	1.46508	0.307105	0.3491	0.577399
	429.9	-0.508473	0.449742	1.4745	0.245285	0.692462	0.558889
	434.9	-1.14048	0.429813	1.3669	0.308158	0.807277	0.587034
	439.9	-1.43554	0.460659	1.34534	0.285489	0.922092	0.662431
	444.9	-1.14348	0.444393	1.60258	0.381135	0.579813	0.624072
	449.9	-1.12201	0.516761	1.62921	0.308862	0.694628	0.65915
	454.9	-1.18732	0.489563	1.39081	0.279509	0.809443	0.582708
	459.9	-1.45685	0.380545	1.37269	0.34556	0.869842	0.7325
	464.9	-1.14948	0.345663	1.56109	0.275093	1.30027	0.616605
	469.9	-1.15863	0.409785	1.45348	0.276834	0.718559	0.593671
	474.9	-1.32095	0.395431	1.80366	0.270972	0.604827	0.647897
	479.9	-1.34032	0.43078	1.79931	0.318896	1.01349	0.669326
	484.9	-0.777678	0.370401	1.86036	0.33736	0.921523	0.779209
	489.9	-1.07784	0.417549	1.75964	0.29359	0.992805	0.585226
	494.9	-0.954259	0.384932	1.95836	0.33936	1.96739	0.638401
	499.9	-0.386511	0.35107	1.38265	0.360622	1.05919	0.811381
	504.9	-0.370141	0.374758	1.65022	0.316269	0.891038	0.829463
	509.9	-0.0729775	0.387195	1.12957	0.273962	0.886138	0.759904
	514.9	-1.06236	0.372387	1.11146	0.268003	1.70836	0.74859
	519.9	-1.19915	0.368895	1.39623	0.303023	1.83406	0.763081
	524.9	-0.799882	0.392359	1.3437	0.318912	0.860554	0.665478
	529.9	-1.12047	0.393621	1.17069	0.297586	1.55218	0.567261
	534.9	-0.603772	0.394616	1.21453	0.310735	1.10107	0.714426
	539.9	-0.408715	0.424776	1.53373	0.354457	1.4009	0.725439
	544.9	-0.24429	0.457253	1.50873	0.345643	1.0695	0.76019
	549.9	-0.059444	0.494485	1.6042	0.305838	1.51081	0.730241
	554.9	0.207088	0.440714	1.29352	0.31933	1.41885	0.657154
	559.9	-0.281972	0.457359	1.65402	0.380434	1.47924	0.78902
	564.9	-0.439185	0.390092	1.27794	0.274365	1.85526	0.730659
	569.9	-0.591292	0.466689	1.45945	0.323247	1.40414	0.667814
	574.9	-0.18181	0.461239	1.4138	0.28653	1.79104	0.704541
	579.9	-0.522815	0.461269	1.83282	0.355426	1.78614	0.707526
	584.9	0.325727	0.453886	1.62539	0.352307	1.66152	0.663078
	589.9	0.209357	0.462935	1.63481	0.341782	2.40756	0.736618
	594.9	0.501416	0.511459	1.47902	0.354962	1.2164	0.775424
	599.9	-0.14591	0.467737	1.5263	0.309539	1.52711	0.67263
	604.9	0.146148	0.536199	1.39804	0.340335	1.63104	0.717651
	609.9	0.259519	0.501943	1.31108	0.367221	1.9091	0.730487
	614.9	0.030832	0.492006	1.53735	0.383535	1.52329	0.620575
	619.9	0.0216749	0.470837	1.58119	0.373601	1.85577	0.61989
	624.9	0.0635712	0.516294	1.59749	0.340876	0.947563	0.74098
	629.9	0.524106	0.593548	1.57937	0.330958	1.94392	0.67703
	634.9	0.152469	0.549939	1.83661	0.348781	2.35258	0.824552
	639.9	0.0718371	0.445443	1.76687	0.450282	1.56409	0.861766
	644.9	-0.14664	0.564847	1.35293	0.379383	1.63537	0.733061
	649.9	0.502794	0.537375	0.818516	0.356706	1.71754	0.904131
	654.9	0.519163	0.547909	1.04822	0.361149	2.09355	0.734077
	659.9	0.826538	0.467112	0.988802	0.302185	1.93628	0.784235
	664.9	0.266003	0.433266	0.977569	0.368916	2.06198	0.640706
	669.9	0.864382	0.552722	0.959453	0.364948	1.9809	0.830086
	674.9	0.303847	0.509191	0.738261	0.365032	1.39919	0.760001
	679.9	0.687802	0.488598	0.823404	0.34286	1.81873	0.792184
	684.9	1.06155	0.494986	0.750217	0.406087	1.86825	0.789429
	689.9	0.674593	0.55317	0.498047	0.370964	2.51634	0.884664
	694.9	-0.621113	0.514291	0.954922	0.4044	1.8258	0.877824
	699.9	-1.00296	0.514799	0.802569	0.335311	2.13651	0.86537
	704.9	-0.874273	0.49341	0.805105	0.378855	1.95748	0.770023
	709.9	-1.34802	0.400557	0.70094	0.341121	1.69138	0.834683
	714.9	-1.33165	0.370305	0.758547	0.385475	1.79531	0.794702
	719.9	-1.16722	0.452028	1.01235	0.377643	1.72511	0.832265
	724.9	-0.742425	0.516801	0.756735	0.338976	1.61138	0.859605
	729.9	-1.03748	0.440514	0.576846	0.359645	1.69355	0.819097
	734.9	-1.13854	0.540302	0.723945	0.336725	1.1336	0.964961
	739.9	-0.764792	0.543073	0.774668	0.430861	1.67286	0.802709
	744.9	-0.676947	0.612413	0.725574	0.387087	2.42979	0.884337
	749.9	-0.823949	0.579241	0.679922	0.392627	1.47805	0.907676
	754.8	-0.832106	0.577293	0.696726	0.400261	1.74576	0.881398
	759.8	-0.677892	0.631452	0.799079	0.424393	2.26326	0.812008
	764.8	-0.625785	0.639049	0.674262	0.369989	2.32365	0.895229
	769.8	-0.476676	0.617515	0.521909	0.345737	1.70929	0.826113
	774.8	-0.832997	0.721458	0.434953	0.365536	1.67175	0.872146
	779.8	-0.92384	0.672205	0.785128	0.368302	1.92804	0.722005
	784.8	-0.887049	0.68421	0.581145	0.414558	2.07551	0.730348
	789.8	-0.691992	0.674873	0.645637	0.414774	1.64616	0.964411
	794.8	-1.10447	0.73655	0.964833	0.457808	2.04394	0.805139
	799.8	-0.490776	0.648884	0.585311	0.340076	1.46223	0.853242
	804.8	-0.990047	0.707138	1.01121	0.362635	1.86001	0.820503
	809.8	-0.687778	0.78077	0.958672	0.397227	1.84422	0.949898
	814.8	-0.288507	0.758198	0.59636	0.392499	2.1114	0.821456
	819.8	0.207765	0.817211	0.640199	0.364747	2.19357	0.860917
	824.8	0.44877	0.734302	0.498172	0.374958	1.98189	0.816541
	829.8	-0.714196	0.705989	0.810485	0.464435	1.66137	0.873369
	834.8	-0.651878	0.69421	0.888744	0.374	1.66736	0.792162
	839.8	-0.451716	0.756992	0.416288	0.397333	2.39163	0.937251
	844.8	-0.353661	0.767647	0.752695	0.422802	1.35283	0.760337
	849.8	-0.0462864	0.664998	0.861931	0.453353	1.64177	0.837456
	854.8	0.746097	0.733365	0.706137	0.462033	1.71306	0.80422
	859.8	0.205983	0.74935	0.684579	0.391932	1.92582	0.860331
	864.8	1.91222	0.861168	0.866097	0.41942	1.67061	0.891865
	869.8	0.948366	0.781691	0.555414	0.432771	1.12155	0.976764
	874.8	0.704363	0.78104	0.826423	0.41771	2.1179	0.848398
	879.8	-0.239074	0.672577	0.532949	0.42187	1.67767	0.87662
	884.8	0.823893	0.741013	0.748887	0.375099	1.82514	0.847599
	889.8	0.855578	0.773053	0.827146	0.488119	1.42844	0.834717
	894.8	0.877053	0.767618	0.709213	0.424508	0.890263	0.799693
	899.8	1.11295	0.818242	0.677329	0.394893	1.11391	0.874521
	904.8	-0.0449084	0.744198	0.831311	0.482811	1.74024	0.833988
	909.8	0.767896	0.735591	0.596351	0.470903	1.47414	0.835463
	914.8	0.840424	0.766729	0.643632	0.433767	1.38217	0.88942
	919.8	0.00930564	0.771206	0.687472	0.474037	1.30109	0.779124
	924.8	-0.336805	0.758135	0.669356	0.459797	1.63357	0.771979
	929.8	0.389209	0.753482	0.695985	0.45543	1.30217	0.904352
	934.8	-0.304066	0.751265	0.722615	0.423481	1.15579	0.869867
	939.8	-0.119219	0.734202	0.818083	0.423294	0.726446	0.822606
	944.8	-0.327485	0.761449	0.655405	0.463494	0.90656	0.817446
	949.8	0.475108	0.739649	0.737106	0.409316	1.75055	0.900138
	954.8	-0.131375	0.773193	0.581311	0.446551	0.352599	0.9009
	959.8	0.191316	0.652146	0.46682	0.468639	0.652429	0.778533
	964.8	0.320003	0.705241	0.958115	0.494573	1.11551	0.906037
	969.8	0.305741	0.710544	0.289467	0.431017	1.33915	0.935708
	974.8	0.434428	0.739383	0.594896	0.458963	1.3669	0.83045
	979.8	0.251689	0.731354	0.821159	0.472379	1.00286	0.863041
	984.8	0.691802	0.767506	1.01989	0.542404	1.38975	0.917186
	989.8	0.595854	0.748897	0.795253	0.493394	0.797158	0.964599
	994.8	1.02065	0.860991	0.859744	0.473593	1.0861	0.890793
	999.8	0.807281	0.802835	0.580039	0.484714	0.852657	0.786105
	1004.8	1.24739	0.790635	0.795976	0.418993	1.18514	0.957746
	1009.8	0.564331	0.756203	0.609204	0.407717	1.22377	0.906943
	1014.8	0.274379	0.75304	0.566994	0.469845	1.1318	0.825976
	1019.8	0.714493	0.736556	0.693441	0.463745	1.35545	0.921631
	1024.8	0.557281	0.776314	0.936914	0.584533	0.686674	0.893064
	1029.8	0.221381	0.844195	0.794887	0.512217	1.1171	0.995148
	1034.8	-0.0787812	0.768588	0.766445	0.51155	1.02514	0.991214
	1039.8	0.0754329	0.768474	1.13727	0.502966	1.77118	1.03914
	1044.8	0.0764864	0.774643	1.03311	0.534389	1.2983	0.956395
	1049.8	0.828027	0.849605	1.56915	0.609908	1.54371	0.950881
	1054.8	0.910766	0.848011	1.54759	0.462472	0.766105	0.877811
	1059.8	0.916925	0.867686	1.76008	0.619098	0.870036	0.856296
	1064.8	0.0960165	0.791994	1.45973	0.532325	0.701888	0.874227
	1069.8	1.03135	0.79057	1.33147	0.535871	0.664338	0.908133
	1074.8	1.00688	0.877122	1.2273	0.540892	0.76827	0.919667
	1079.8	0.819032	0.865732	1.52585	0.56695	1.1987	1.00777
	1084.8	1.73394	0.990118	1.50085	0.58324	0.878185	0.982749
	1089.8	1.62778	0.947396	1.66516	0.572796	0.840635	0.909901
	1094.8	1.06214	0.887823	1.51624	0.550073	0.672486	0.970063
	1099.8	0.348448	0.824162	1.69088	0.575541	1.29881	0.930591
	1104.8	0.181025	0.766205	1.61425	0.542199	0.749752	1.01311
	1109.8	0.289291	0.7281	1.46878	0.601295	1.18018	0.940076
	1114.8	0.132078	0.747496	1.98761	0.645031	0.946732	1.16731
	1119.8	0.107605	0.766198	1.7733	0.614854	0.811233	0.946347
	1124.8	0.384348	0.7987	1.71044	0.594862	1.57904	1.06921
	1129.8	0.916358	0.764431	1.70954	0.557766	0.747017	1.04568
	1134.8	0.912306	0.769048	1.52276	0.527902	0.763883	1.04474
	1139.8	0.581512	0.826246	1.47023	0.551531	0.497786	1.00174
	1144.8	0.990993	0.768143	1.86515	0.571071	1.05881	0.990871
	1149.8	1.35453	0.877354	1.58544	0.605696	0.64035	1.05949
	1154.8	0.865467	0.907926	1.47783	0.569598	0.145706	0.817882
	1159.8	0.769518	0.884812	1.53888	0.603358	1.29442	0.984387
	1164.8	1.42406	0.943453	1.75138	0.627098	0.440635	0.986805
	1169.8	1.45574	0.909163	1.42693	0.519187	0.326902	0.976865
	1174.8	1.05347	0.921483	1.48454	0.624728	0.419951	0.932102
	1179.8	0.957525	0.893284	1.51805	0.556394	0.698014	1.00078
	1184.8	0.749259	0.926499	1.42421	0.593082	0.910778	1.05349
	1189.8	-0.0257007	0.851824	0.889798	0.544834	0.448783	0.930917
	1194.8	-0.203335	0.84504	0.947406	0.586874	0.67243	1.01908
	1199.8	0.359308	0.916006	1.17023	0.556345	1.15727	0.9437
	1204.8	-0.24207	0.852416	1.01787	0.538483	0.194652	1.02876
	1209.8	-0.28186	0.857073	1.36116	0.650861	0.712145	1.06358
	1214.8	-0.418651	0.960383	1.50482	0.63892	0.652829	1.07282
	1219.8	-0.0193796	0.939376	1.64504	0.636085	0.713228	0.962616
	1224.8	-0.0795903	0.96225	1.65101	0.684932	1.00217	1.0032
	1229.8	-0.0121672	0.878485	1.66043	0.66592	0.50753	1.07966
	1234.8	0.085888	0.956273	1.80409	0.636913	0.74206	1.08757
	1239.8	-0.0100602	0.885495	1.89612	0.706358	0.987473	0.977434
	1244.8	0.281998	0.964646	1.51315	0.616692	0.569011	0.944695
	1249.8	0.339211	1.00406	1.45029	0.577429	0.509695	1.07492
	1254.7	0.177893	1.02183	1.73901	0.677155	1.25627	0.956826
	1259.7	0.694587	0.971189	1.36637	0.584845	0.870457	0.980656
	1264.7	0.292318	1.07269	1.86111	0.705613	1.0288	0.939635
	1269.7	0.579271	1.17233	2.11146	0.709161	0.545043	1.16842
	1274.7	0.677326	0.947829	1.20188	0.58189	0.474844	1.03345
	1279.7	0.652853	1.03333	1.37307	0.736584	0.883505	1.07864
	1284.7	0.648801	1.03362	1.29644	0.645067	1.34658	1.03328
	1289.7	0.272059	0.958675	0.614026	0.609482	0.471026	1.07574
	1294.7	0.201637	1.02817	0.685401	0.602002	1.22795	1.102
	1299.7	0.437537	0.984827	0.608772	0.616417	0.776839	1.07252
	1304.7	0.709174	0.998267	1.15514	0.619166	0.499858	1.09649
	1309.7	0.664279	1.01705	0.913294	0.68811	0.571141	1.15484
	1314.7	0.364117	1.03748	0.857316	0.626182	0.827437	0.979384
	1319.7	0.630649	1.06776	1.04916	0.701242	0.572223	0.994069
	1324.7	0.488753	1.07757	0.893366	0.738936	0.502024	1.05175
	1329.7	0.806338	1.04513	1.02325	0.670702	0.464474	1.04514
	1334.7	0.725706	1.02749	0.891553	0.59796	0.394274	0.995811
	1339.7	0.0171155	0.998551	0.921625	0.71875	0.74852	0.933172
	1344.7	0.518493	0.997229	0.779598	0.702519	0.493306	0.970264
	1349.7	0.570601	0.987209	0.0421108	0.55611	0.292508	1.07615
	1354.7	0.903502	1.09726	0.829415	0.648986	0.766469	0.986403
	1359.7	1.14961	1.06168	0.0299724	0.607845	0.250058	1.07706
	1364.7	1.54888	0.988272	0.927419	0.67808	0.223391	1.02418
	1369.7	-0.216515	0.946484	0.275982	0.653597	0.740885	1.06448
	1374.7	0.0857543	1.08582	0.237214	0.532602	0.0285762	0.961226
	1379.7	-0.0255099	0.992059	0.13649	0.579401	0.0998584	0.987325
	1384.7	0.225706	1.03215	0.541736	0.635993	0.617352	0.99377
	1389.7	0.0633881	1.06259	0.850607	0.731305	-0.0187742	1.03556
	1394.7	0.365657	1.03096	0.660392	0.655993	0.553135	0.978731
	1399.7	0.106338	0.994726	0.590647	0.608417	-0.170056	1.09261
	1404.7	0.347343	1.03473	0.589741	0.713878	0.760999	1.1601
	1409.7	0.394345	1.07962	0.413294	0.603803	0.233705	0.987925
	1414.7	0.0839718	0.998975	0.43304	0.617713	0.609717	1.1857
	1419.7	0.105447	1.04305	0.270361	0.632105	0.289204	1.02717
	1424.7	0.382189	1.01531	0.369272	0.614562	0.512851	1.16845
	1429.7	0.184134	1.01524	0.485392	0.665246	0.257637	1.08052
	1434.7	0.476193	1.02275	0.0783343	0.59354	0.361568	1.02552
	1439.7	0.487457	1.02495	0.435392	0.608543	0.0192888	1.04783
	1444.7	0.0902929	1.0445	0.110941	0.55107	0.199403	1.06947
	1449.7	0.397668	1.11225	0.378509	0.559758	0.248919	1.11241
	1454.7	0.465091	1.0056	0.0402896	0.608377	0.0263544	1.15542
	1459.7	0.476355	1.08557	-0.198112	0.64646	0.315301	1.10697
	1464.7	0.273194	0.977426	0.627053	0.655138	0.277751	1.14831
	1469.7	0.30488	1.04958	-0.00717463	0.572287	0.359916	1.0759
	1474.7	0.234458	1.05256	0.177785	0.730015	0.365899	1.22574
	1479.7	0.618413	1.11149	0.318	0.672447	-0.564073	1.13198
	1484.7	0.415253	0.982979	0.0658299	0.709079	0.671711	1.13399
	1489.7	0.40099	1.02087	0.106227	0.654343	0.0247022	1.13998
	1494.7	0.626679	0.994862	0.201696	0.660997	-0.274045	1.15997
	1499.7	0.408203	0.995542	-0.191594	0.684563	-0.12658	1.08591
	1504.7	0.318574	0.977185	1.94398	0.764733	-0.0628807	1.10503
	1509.7	9.24273	1.97256	3.51258	1.00362	0.17655	1.15505
	1514.7	16.7884	2.60065	4.30053	1.09832	10.2	3.4732
	1519.7	20.9748	3.25971	4.86961	1.1435	17.6767	5.98849
	1524.7	25.3246	3.88739	5.07754	1.26322	19.0263	4.81083
	1529.7	29.6182	4.38216	5.64661	1.37616	21.0602	4.81199
	1534.7	34.1671	4.96798	6.00776	1.50082	21.5064	4.71676
	1539.7	37.6693	5.15533	6.31418	1.57982	21.7458	4.55239
	1544.7	40.0535	5.34053	6.66438	1.62098	21.8111	4.72033
	1549.7	42.3867	5.56662	7.63837	1.84991	21.4193	4.75055
	1554.7	44.8679	5.61462	8.15273	1.82611	21.2452	4.71949
	1559.7	47.1857	5.61266	10.3962	2.06347	21.4084	4.90887
	1564.7	48.8909	5.66658	9.5207	2.08869	21.9417	4.82419
	1569.7	50.3765	5.74713	10.046	2.23824	21.4193	4.85915
	1574.7	51.5355	5.7026	10.9762	2.32046	22.1267	5.06062
	1579.7	52.1685	5.7695	11.4979	2.45743	22.4314	5.10351
	1584.7	53.113	5.65568	12.7929	2.63714	22.5729	5.12486
	1589.7	53.8839	5.60465	15.0291	2.89145	23.9333	5.27072
	1594.7	54.7059	5.67653	14.449	3.00247	23.7918	5.26232
	1599.7	55.002	5.64831	15.879	3.10242	24.3142	5.37121
	1604.7	55.4002	5.56508	17.4513	3.25038	23.9442	5.25504
	1609.7	55.6402	5.63253	18.5748	3.39034	24.5101	5.38279
	1614.7	55.7627	5.60392	17.174	3.37379	25.2611	5.46459
	1619.7	56.1609	5.44649	16.8384	3.49443	26.1644	5.60748
	1624.7	56.4774	5.42572	17.3017	3.46873	26.4582	5.67413
	1629.7	55.8495	5.433	17.8635	3.61264	27.1548	5.69437
	1634.7	55.4819	5.45317	18.4143	3.59492	27.2527	5.86017
	1639.7	55.196	5.37121	18.7791	3.71403	27.8295	5.88318
	1644.7	54.6599	5.43042	19.1767	3.70134	28.1016	5.98564
	1649.7	54.1545	5.2914	19.4722	3.74718	29.3423	6.01314
	1654.7	53.8176	5.19123	19.5306	3.81655	29.1028	6.20147
	1659.7	53.6797	5.21074	19.9464	3.74859	29.4511	6.22309
	1664.7	53.6542	5.157	20.096	3.74578	30.202	6.25866
	1669.7	53.5061	5.02256	20.4973	3.78291	29.7232	6.37023
	1674.7	52.4851	5.07272	20.7636	3.80073	31.2142	6.39906
	1679.7	52.1787	5.00393	21.0992	3.77044	30.8877	6.31859
	1684.7	51.8928	5.06388	20.9241	3.8585	30.4524	6.39001
	1689.7	51.2496	4.95145	21.5588	3.83273	31.0618	6.43574
	1694.7	51.1832	4.81404	22.0549	3.88796	31.4972	6.35778
	1699.7	50.8513	4.65378	21.8215	3.90196	32.3243	6.31145
	1704.7	50.3663	4.77307	22.3942	3.78517	32.727	6.30858
	1709.7	49.9988	4.65511	22.4599	3.83949	32.0087	6.36249
	1714.7	49.4678	4.51776	22.2227	3.84099	32.8902	6.33407
	1719.7	48.605	4.53611	22.7079	3.87441	32.9337	6.25319
	1724.7	46.6599	4.44267	22.7116	3.82473	33.5214	6.21922
	1729.7	47.1193	4.4522	23.0654	3.79949	32.8576	6.25409
	1734.7	46.3229	4.46331	23.4193	3.79938	33.1079	6.14156
	1739.7	46.6088	4.45879	23.339	3.81789	32.5528	5.89832
	1744.7	46.2361	4.3551	23.339	3.84168	32.9337	5.98384
	1749.7	45.7205	4.42063	23.5032	3.89983	32.5964	5.86989
	1754.6	46.1085	4.43364	22.7663	3.88667	31.1162	5.95445
	1759.6	45.4397	4.27016	23.35	3.80198	32.0304	5.69257
	1764.6	45.5877	4.2618	23.4521	3.82251	31.9869	5.78641
	1769.6	45.3274	4.31322	23.6892	3.75931	32.8467	5.69206
	1774.6	45.9706	4.34133	23.5178	3.82645	32.5419	5.51411
	1779.6	45.5877	4.33726	23.66	3.83109	32.2372	5.63419
	1784.6	46.8641	4.23088	23.3901	3.75829	32.0631	5.61556
	1789.6	46.425	4.32622	23.0691	3.81281	32.1175	5.44569
	1794.6	45.8787	4.4448	22.9706	3.84595	32.1719	5.58441
	1799.6	45.3988	4.31257	23.215	3.80343	32.0848	5.54815
	1804.6	44.9393	4.28861	22.945	3.80421	32.444	5.47967
	1809.6	44.1378	4.26432	22.7262	3.75194	32.3896	5.51301
	1814.6	44.9036	4.16136	22.3067	3.70077	32.2046	5.47454
	1819.6	44.1021	4.20493	22.1899	3.68259	32.4549	5.43958
	1824.6	44.245	4.15871	21.7996	3.62027	31.1719	5.33522
	1829.6	44.3573	4.16947	21.6135	3.52747	31.5855	5.40731
	1834.6	44.5564	4.17171	21.0737	3.47057	30.3666	5.45989
	1839.6	43.3465	4.17958	20.8402	3.47983	29.9312	5.37181
	1844.6	43.9744	4.16519	20.3112	3.44096	30.791	5.29079
	1849.6	43.8672	4.20753	19.7859	3.40253	30.7366	5.37862
	1854.6	43.469	4.23082	19.4576	3.25853	30.8454	5.23194
	1859.6	43.8213	4.15059	19.2023	3.21348	31.3134	5.25784
	1864.6	43.1984	4.28223	18.998	3.16016	30.7801	5.18192
	1869.6	43.1984	4.27294	18.7718	3.13039	30.3339	5.22027
	1874.6	43.6069	4.24458	18.3523	3.08633	30.236	5.14373
	1879.6	42.8717	4.27988	17.6045	3.0436	30.0836	5.26491
	1884.6	43.3975	4.2188	17.6483	2.93589	30.3121	5.12873
	1889.6	43.0657	4.27911	17.2324	2.84913	30.0183	5.1382
	1894.6	44.6994	4.13672	17.2251	2.79781	29.9748	5.13926
	1899.6	46.471	4.2972	16.6816	2.741	30.6386	5.07149
	1904.6	46.7466	4.55077	16.4627	2.72488	31.0304	5.02175
	1909.6	46.522	4.47957	16.6487	2.65522	30.9107	5.04143
	1914.6	46.2361	4.35579	16.2183	2.58095	30.791	5.03356
	1919.6	46.5475	4.38511	15.8863	2.5902	31.4984	5.05054
	1924.6	46.0676	4.3698	16.2402	2.57216	30.5842	5.03403
	1929.6	45.9962	4.38974	16.2657	2.57434	31.3352	5.06719
	1934.6	46.3076	4.31374	16.1198	2.49098	30.508	4.97691
	1939.6	46.0574	4.26181	15.5908	2.47717	30.2904	5.0911
	1944.6	45.1844	4.28103	15.4376	2.42248	31.6617	5.03764
	1949.6	45.1385	4.23759	15.8279	2.3981	30.7475	5.08967
	1954.6	44.8679	4.23314	15.2516	2.35261	30.9216	5.07816
	1959.6	44.6586	4.21136	15.5471	2.37419	30.3121	5.07955
	1964.6	44.7453	4.15145	15.3537	2.37766	30.1815	5.09967
	1969.6	45.0057	4.19655	15.0473	2.41796	30.5733	4.88968
	1974.6	44.3165	4.16075	15.0436	2.3094	31.3134	4.9918
	1979.6	45.1844	4.05778	14.7737	2.37401	30.7801	4.93914
	1984.6	45.0568	4.01136	15.0728	2.31497	30.693	4.96174
	1989.6	45.5571	3.9329	14.5147	2.29166	30.1598	5.00982
	1994.6	45.8277	3.8546	14.719	2.26696	30.8236	4.86984
	1999.6	45.455	3.91334	14.3068	2.23334	30.8672	4.91674
	2004.6	45.4856	3.9389	14.4162	2.26755	30.4972	4.8945
	2009.6	45.3018	3.86708	14.0806	2.12889	31.0304	4.80937
	2014.6	44.8781	3.86793	14.1353	2.17344	30.4319	4.81186
	2019.6	45.2814	3.88374	14.1572	2.14928	30.6713	4.75375
	2024.6	45.1946	3.83862	14.0259	2.16478	30.4536	4.78517
	2029.6	45.3222	3.74841	14.0149	2.18298	30.5189	4.65423
	2034.6	45.5622	3.58423	14.201	2.11039	30.6386	4.6627
	2039.6	45.6133	3.74318	14.4199	2.14828	31.2263	4.82522
	2044.6	44.6892	3.80569	13.8252	2.18231	31.629	4.79856
	2049.6	45.5826	3.64238	13.7122	2.09915	30.8236	4.81633
	2054.6	45.1742	3.71844	14.0113	2.15149	30.7257	4.7123
	2059.6	44.5105	3.6876	13.9383	2.05441	31.7378	4.79185
	2064.6	44.2859	3.77757	14.0003	2.0278	31.5964	4.82937
	2069.6	43.663	3.71624	13.9055	2.09372	30.0292	4.72987
	2074.6	43.4128	3.61968	14.0697	1.95371	29.8224	4.75981
	2079.6	43.7753	3.60885	13.9566	2.06145	29.7136	4.87714
	2084.6	43.5252	3.65051	14.2703	2.13197	29.4306	4.84265
	2089.6	44.0306	3.56498	14.3141	2.01886	29.7136	4.76224
	2094.6	45.0415	3.65305	14.0624	2.04593	29.0497	4.84318
	2099.6	45.1691	3.77333	13.9456	2.00764	29.5068	4.79547
	2104.6	45.5673	3.85698	14.1609	2.03339	29.3871	4.83665
	2109.6	45.7715	3.78823	14.252	2.05712	29.7353	4.76047
	2114.6	45.8838	3.94407	14.1207	1.95523	29.5394	4.8704
	2119.6	46.0064	3.93221	13.7961	1.96268	29.6156	4.82219
	2124.6	45.9145	3.97475	13.931	2.00745	29.1803	4.69979
	2129.6	45.8634	3.97122	13.6793	1.98761	29.4306	4.82469
	2134.6	45.7154	3.96313	14.0149	1.99384	29.9312	4.74495
	2139.6	45.6388	4.05523	13.8836	2.01356	29.4088	4.80339
	2144.6	45.7052	4.04543	13.8143	1.98015	29.1585	4.71542
	2149.6	45.1742	4.03992	13.8763	1.98861	29.1259	4.66147
	2154.6	45.6694	3.93701	13.8836	1.97038	29.0606	4.81191
	2159.6	45.6388	3.93451	14.0368	2.04984	29.6809	4.74782
	2164.6	45.312	3.8491	14.0003	2.07906	29.7897	4.69049
	2169.6	44.8423	3.94336	14.1754	2.06276	29.8006	4.61858
	2174.6	45.2559	3.93487	14.1937	2.04103	29.9965	4.65732
	2179.6	45.5775	3.90452	13.6903	1.96368	29.6374	4.79977
	2184.6	45.2865	3.93862	14.5329	2.05373	29.202	4.73693
	2189.6	44.6637	3.84484	14.3797	2.03526	29.9312	4.68785
	2194.6	44.7811	3.94067	14.1536	1.99674	29.7136	4.73277
	2199.6	44.536	3.95737	14.0952	1.93484	29.9748	4.74756
	2204.6	44.388	3.87345	14.0952	2.05105	29.8333	4.68416
	2209.6	44.4492	3.85612	14.398	1.97701	29.4415	4.71963
	2214.6	44.5513	3.75818	14.0514	1.99822	30.0727	4.7187
	2219.6	44.7198	3.77688	14.5074	2.04654	29.4632	4.61122
	2224.6	44.9393	3.81214	14.6643	2.01072	29.0715	4.70434
	2229.6	45.6235	3.78529	14.4782	2.0642	30.2686	4.61531
	2234.6	45.6133	3.77104	14.3432	2.06067	30.1162	4.54194
	2239.6	45.5775	3.75677	14.4199	2.03175	29.4959	4.60312
	2244.6	46.2565	3.78846	14.4235	2.01911	29.0062	4.52715
	2249.6	46.231	3.90208	14.2119	1.96405	29.017	4.492
	2254.5	46.6088	3.88328	14.6533	2.05097	29.1803	4.57432
	2259.5	45.9859	3.80467	14.5402	2.03002	29.7897	4.59696
	2264.5	45.9145	3.80076	14.6825	2.07771	29.7789	4.61796
	2269.5	45.6745	3.86135	15.0619	2.02771	29.6265	4.68796
	2274.5	46.4556	3.81967	14.9342	2.07767	29.4959	4.64218
	2279.5	46.4863	3.94465	14.905	2.01849	29.4306	4.5121
	2284.5	46.2821	4.03558	14.6351	1.984	29.6374	4.58873
	2289.5	46.3433	4.06175	14.6241	2.01142	28.8973	4.42817
	2294.5	46.6701	4.12456	14.9524	2.0297	29.3326	4.56485
	2299.5	46.5169	4.14732	14.905	2.05911	28.3314	4.48494
	2304.5	46.2157	4.17476	14.6934	2.06575	28.5273	4.50571
	2309.5	46.4965	4.15143	15.102	2.00712	28.4076	4.55853
	2314.5	46.5577	4.18052	14.8685	1.91863	28.93	4.53133
	2319.5	46.9355	4.20068	14.9634	2.03074	28.9517	4.47719
	2324.5	46.8181	4.18641	15.2771	2.01698	27.7002	4.52765
	2329.5	47.6809	4.13237	15.4121	1.99631	29.0932	4.44653
	2334.5	46.7466	4.15488	15.4011	2.01135	28.5382	4.5754
	2339.5	46.5118	4.22088	15.2844	1.98466	28.2661	4.55272
	2344.5	47.104	4.0937	15.3647	1.98889	28.179	4.60338
	2349.5	47.3491	4.07588	15.6893	2.09442	28.4511	4.46008
	2354.5	48.1455	4.06084	15.496	2.049	28.9082	4.46285
	2359.5	48.0536	4.00321	15.5544	2.00873	28.6144	4.47456
	2364.5	48.3599	3.98525	15.8535	1.99654	28.7667	4.41922
	2369.5	48.4008	4.04307	15.3318	2.034	28.6579	4.5915
	2374.5	48.2782	4.05356	15.7951	2.03882	28.9409	4.46841
	2379.5	48.0638	3.98528	15.9885	1.96759	29.0932	4.4395
	2384.5	48.2629	4.05823	15.5835	2.10142	29.7027	4.48396
	2389.5	48.7582	3.97124	15.8571	2.15667	29.4306	4.39491
	2394.5	48.8603	3.94355	15.6164	2.08681	29.0497	4.46622
	2399.5	48.7122	4.01149	15.9958	2.09278	29.3653	4.39646
	2404.5	48.1098	3.95918	15.7878	2.10038	29.1476	4.47586
	2409.5	48.8807	3.94454	15.8827	2.08698	29.2565	4.52033
	2414.5	49.1002	3.96597	15.9082	2.0356	29.5503	4.57856
	2419.5	48.7326	4.00003	16.003	2.02769	29.8442	4.54579
	2424.5	48.7428	4.00863	15.9629	2.12836	28.7014	4.53832
	2429.5	48.2885	3.92927	16.0359	2.08558	29.3653	4.4257
	2434.5	48.9113	4.06462	16.0322	2.08405	29.485	4.4337
	2439.5	49.2891	3.95524	16.3022	2.07722	29.5612	4.55958
	2444.5	49.2432	4.01339	16.667	2.15917	29.4415	4.47613
	2449.5	49.6312	4.01622	16.9625	2.05702	29.1368	4.47431
	2454.5	49.7026	3.97913	16.7655	2.06776	29.3218	4.46714
	2459.5	50.5603	3.94047	18.863	2.15346	28.9735	4.60759
	2464.5	50.1162	4.03465	18.7463	2.13963	29.8224	4.60256
	2469.5	50.5093	3.99135	17.8671	2.14055	29.6265	4.55406
	2474.5	51.4129	4.08057	17.7869	2.15344	29.8224	4.49911
	2479.5	51.0913	4.04542	17.9474	2.16168	30.0509	4.53938
	2484.5	50.6267	4.03148	18.8192	2.17746	29.7353	4.46629
	2489.5	50.0855	4.03399	17.951	2.12417	29.5503	4.5696
	2494.5	49.8354	4.01378	18.2721	2.11551	29.9856	4.58629
	2499.5	49.4014	4.02632	18.0532	2.129	29.7789	4.52772
	2504.5	49.284	3.98674	17.2287	2.10704	29.7897	4.56129
	2509.5	49.4372	3.93087	17.3163	2.09421	30.2795	4.6553
	2514.5	49.524	3.94347	17.1631	2.06934	29.8115	4.59008
	2519.5	49.6669	3.82557	17.0792	2.03256	30.0074	4.52697
	2524.5	49.4933	3.77078	16.9515	2.07983	29.6809	4.46802
	2529.5	47.8596	3.81426	17.0135	2.07841	29.67	4.44184
	2534.5	47.7524	3.90908	17.0208	2.03614	29.953	4.41555
	2539.5	46.9662	3.89326	17.3637	1.99648	30.1707	4.4321
	2544.5	46.5118	3.87879	17.3674	2.0585	30.0401	4.5098
	2549.5	46.4301	3.84861	17.4732	2.04113	29.9095	4.47257
	2554.5	46.1238	3.82888	18.2465	2.15588	30.2468	4.32079
	2559.5	45.7154	3.87722	18.2538	2.14175	30.0836	4.36257
	2564.5	45.6592	3.93266	18.1954	2.04657	29.7136	4.34814
	2569.5	45.5928	3.967	18.1371	2.07741	29.5394	4.3667
	2574.5	45.6133	3.98209	18.3633	2.11001	30.1271	4.43182
	2579.5	46.2667	3.99901	18.2611	2.09303	30.3121	4.37778
	2584.5	46.4914	3.95994	18.6806	2.07406	29.7353	4.31205
	2589.5	46.1595	3.87358	17.6884	2.04196	29.8333	4.4258
	2594.5	45.8022	3.89343	17.444	2.03289	29.2891	4.32719
	2599.5	45.5775	3.8716	18.0349	1.99241	29.67	4.39763
	2604.5	45.9604	3.85449	17.3929	2.01248	29.202	4.43054
	2609.5	46.2004	3.88888	18.159	2.0777	30.1489	4.47174
	2614.5	45.6184	4.06914	18.2137	2.03397	30.0945	4.45769
	2619.5	46.1391	3.97578	17.5388	1.95246	30.2468	4.41917
	2624.5	45.4397	3.89896	17.371	1.9428	30.3013	4.32903
	2629.5	45.0006	4.01456	17.8088	1.88343	30.4754	4.36277
	2634.5	45.3222	4.02566	17.9364	2.01081	30.3666	4.24051
	2639.5	45.0006	3.84661	18.0021	1.97972	29.9639	4.20863
	2644.5	46.8436	3.893	17.6629	1.9428	29.0715	4.35593
	2649.5	46.7977	3.87354	17.6701	2.03813	29.583	4.34312
	2654.5	46.2565	3.80895	17.6118	1.96085	29.855	4.40337
	2659.5	45.5724	3.88588	17.6847	1.99083	29.4306	4.32769
	2664.5	45.358	3.83265	17.692	2.01587	29.6374	4.29136
	2669.5	45.3529	3.83987	18.0094	1.98561	29.8659	4.33531
	2674.5	44.4135	3.86977	17.838	2.01828	29.7897	4.2745
	2679.5	44.439	3.97266	17.5206	1.97598	29.2129	4.31342
	2684.5	45.2304	3.81598	17.5826	1.95724	29.7136	4.34664
	2689.5	44.7607	3.88072	17.4403	1.97043	29.6374	4.37776
	2694.5	45.1793	3.88962	17.6884	2.01829	29.8877	4.26941
	2699.5	45.4805	3.89283	17.5862	2.03455	29.4415	4.29935
	2704.5	45.2406	3.95016	17.6008	2.02705	30.138	4.32922
	2709.5	44.97	3.96427	17.6045	2.0143	30.1054	4.33727
	2714.5	45.0415	3.96177	16.8858	1.9792	29.9203	4.41462
	2719.5	44.873	4.00353	16.6779	1.90951	29.9748	4.42748
	2724.5	44.7505	3.97513	16.6378	1.95361	29.6374	4.41544
	2729.5	45.6235	3.96805	16.6487	1.90483	30.0074	4.36776
	2734.5	45.3478	4.03066	17.0464	1.92182	30.0401	4.38518
	2739.5	44.6739	4.01367	16.7691	1.89662	29.8442	4.43981
	2744.5	44.6534	3.87831	17.1011	1.94896	29.9856	4.31923
	2749.5	44.582	3.83865	17.2287	1.9522	29.7353	4.37846
	2754.4	44.7964	3.858	16.9843	1.94909	29.7897	4.34565
	2759.4	44.6688	3.86573	16.8311	1.96418	29.8224	4.30354
	2764.4	45.3478	3.85838	17.1521	1.93633	29.9856	4.24977
	2769.4	45.552	3.95933	16.9916	1.94366	30.6169	4.33376
	2774.4	45.8992	4.14766	16.667	1.85033	30.0074	4.33389
	2779.4	45.2406	4.07807	16.8603	1.94811	29.6047	4.26143
	2784.4	45.3274	4.12286	17.4695	2.0546	29.9965	4.31037
	2789.4	45.1793	3.93513	17.5717	1.97605	30.2686	4.26432
	2794.4	44.9955	3.96182	17.6446	1.96207	30.2251	4.38335
	2799.4	45.3529	3.84262	17.4476	1.9505	30.3774	4.26251
	2804.4	45.0772	3.86921	17.6738	1.96669	29.9312	4.22303
	2809.4	44.8883	3.96482	17.9073	1.92421	30.323	4.23281
	2814.4	45.0261	3.91216	16.8676	1.90083	29.8986	4.3771
	2819.4	44.9189	3.91158	16.7618	1.92097	30.0836	4.29996
	2824.4	45.3018	3.83939	17.0974	1.90607	27.9831	4.24438
	2829.4	47.4665	4.10877	16.8713	1.87309	27.7111	4.27945
	2834.4	47.492	4.03029	17.1412	1.89665	28.462	4.28188
	2839.4	47.6248	3.91044	16.8384	1.84705	28.1573	4.32173
	2844.4	46.2208	3.84022	17.2433	1.85117	27.994	4.24029
	2849.4	46.8998	3.7014	16.9296	1.86442	27.5478	4.29399
	2854.4	46.2565	3.72802	16.8603	1.8815	27.9396	4.30299
	2859.4	45.3631	3.54137	17.0245	1.85716	27.5913	4.36991
	2864.4	44.9649	3.59269	17.112	1.82667	27.7002	4.24956
	2869.4	45.8838	3.57263	17.0828	1.85071	28.5491	4.32261
	2874.4	45.8992	3.59813	17.1485	1.8802	28.5382	4.35299
	2879.4	45.9349	3.6269	16.6779	1.8611	28.5382	4.35738
	2884.4	46.7211	3.65019	17.6373	1.91904	28.092	4.36829
	2889.4	47.7064	3.834	17.3163	1.88829	27.8961	4.23491
	2894.4	48.0179	3.93633	17.4403	1.87482	27.7328	4.43506
	2899.4	48.12	4.00434	17.579	1.88516	28.2443	4.35738
	2904.4	47.6503	4.09342	17.5935	1.84781	28.4729	4.35452
	2909.4	47.977	4.04982	17.6045	1.94294	28.2008	4.46038
	2914.4	48.462	4.1731	17.7395	1.84397	28.0593	4.36303
	2919.4	48.7122	4.08859	17.827	1.84679	27.7328	4.34986
	2924.4	48.7479	4.0381	19.2825	1.89536	28.2226	4.39491
	2929.4	48.4927	4.12316	18.8703	1.88069	28.2008	4.3631
	2934.4	48.9062	4.07648	19.5598	1.86821	27.7328	4.37403
	2939.4	48.7939	4.11999	19.2315	1.89331	28.0267	4.28461
	2944.4	49.1155	4.13883	18.8667	1.85736	28.3205	4.29124
	2949.4	49.1308	4.15038	19.1585	1.87576	28.2008	4.30393
	2954.4	49.3197	4.06756	19.1184	1.93846	28.2443	4.21069
	2959.4	48.8245	4.17331	19.1621	1.88261	29.0823	4.36565
	2964.4	49.2074	4.15722	19.4029	1.9091	28.1355	4.36536
	2969.4	49.9579	4.24541	18.7682	1.81364	28.2552	4.32991
	2974.4	50.5757	4.15896	19.5671	1.88416	28.092	4.32434
	2979.4	50.3153	4.18813	18.8302	1.97091	28.5164	4.27004
	2984.4	51.0505	4.06537	19.6108	1.89116	28.3749	4.24453
	2989.4	50.9126	4.10969	19.1001	1.89766	28.1899	4.23222
	2994.4	50.933	3.98273	19.0855	1.92472	28.6144	4.24521
	2999.4	51.3159	4.02501	19.195	1.97664	28.4838	4.09778
	3004.4	51.8724	4.08146	18.3377	1.82206	28.8538	4.20111
	3009.4	51.2802	3.983	18.9615	1.90937	28.6252	4.27165
	3014.4	52.5923	3.96825	18.6478	1.76168	28.6797	4.30952
	3019.4	52.5514	4.07096	21.07	2.0766	28.93	4.1671
	3024.4	54.7876	4.0146	22.7663	2.78152	29.2673	4.19543
	3029.4	59.7398	3.97682	31.3973	3.90913	29.583	4.10767
	3034.4	66.3461	4.12804	41.1883	4.42351	30.8998	4.18736
	3039.4	73.4476	4.10916	49.7755	5.13363	38.061	5.08758
	3044.4	78.2416	4.03219	59.6103	5.76065	53.2104	6.3595
	3049.4	81.5498	4.10171	66.1875	5.98159	65.3887	7.19869
	3054.4	84.0259	3.91872	70.2768	6.03458	75.9345	7.51348
	3059.4	86.6654	3.76296	74.8586	5.97304	81.5394	7.60276
	3064.4	89.601	3.73363	78.1855	5.85379	85.8926	7.52633
	3069.4	91.1173	3.62641	81.6802	5.60641	88.7658	7.32358
	3074.4	92.6897	3.59478	83.7558	5.29045	91.0731	7.37433
	3079.4	94.885	3.47916	86.1124	5.09896	93.7612	7.27775
	3084.4	95.5793	3.38546	87.0718	4.9846	95.4916	7.37229
	3089.4	96.1409	3.53269	88.7535	4.9812	96.482	7.41008
	3094.4	97.1722	3.42226	89.5743	5.00723	96.6235	7.43568
	3099.4	97.0037	3.46862	90.3111	4.90513	97.8315	7.44647
	3104.4	98.3311	3.55004	91.5514	4.72994	97.8533	7.33408
	3109.4	98.1167	3.58987	92.2226	4.71729	97.9948	7.26008
	3114.4	98.8774	3.54513	93.058	4.6581	97.6139	7.44432
	3119.4	98.8008	3.63965	93.514	4.72896	97.5486	7.36428
	3124.4	99.2501	3.5439	93.7876	4.68909	97.4397	7.33588
	3129.4	99.393	3.49627	94.4843	4.58593	97.1568	7.35751
	3134.4	99.5207	3.401	95.0388	4.42289	98.0492	7.40861
	3139.4	99.8525	3.33958	95.4255	4.3525	97.1459	7.42016
	3144.4	99.2246	3.4067	95.4839	4.37497	97.0806	7.52898
	3149.4	99.6687	3.43164	96.0493	4.37697	97.418	7.62291
	3154.4	99.439	3.40131	96.1551	4.39094	97.0153	7.54398
	3159.4	99.827	3.32956	96.7169	4.35945	97.4941	7.48225
	3164.4	99.7606	3.39799	96.9978	4.12957	97.4941	7.57198
	3169.4	99.8015	3.41294	97.2349	3.94861	97.8424	7.54444
	3174.4	99.9904	3.33767	97.6106	3.84356	98.4192	7.51682
	3179.4	100.057	3.41695	98.3986	3.42926	97.3744	7.53928
	3184.4	100.271	3.34014	97.8915	3.65423	98.0601	7.55556
	3189.4	100.23	3.3195	98.4241	3.74811	98.3321	7.4062
	3194.4	100.052	3.36127	98.1979	3.85915	98.2342	7.54357
	3199.4	100.011	3.27517	98.2964	3.43751	98.8328	7.43095
	3204.4	99.6636	3.23489	98.8582	3.39671	98.5716	7.45495
	3209.4	99.7045	3.29286	98.4606	3.56566	98.4627	7.4621
	3214.4	99.6483	3.23841	98.2344	3.51219	99.2899	7.42185
	3219.4	99.6994	3.26405	98.5262	3.58937	98.8001	7.59821
	3224.4	99.9138	3.27518	98.5992	3.6632	99.279	7.58258
	3229.4	99.6636	3.2946	98.0666	3.75277	99.0069	7.60044
	3234.4	99.49	3.24938	97.8879	3.90906	98.7675	7.51613
	3239.4	99.7708	3.29149	97.9863	3.70558	99.1593	7.56612
	3244.4	99.342	3.2414	99.2558	3.41168	99.6381	7.643
	3249.4	99.2041	3.28463	99.3288	3.38477	99.2899	7.5507
	3254.3	99.2194	3.30281	99.2011	3.47297	99.1049	7.49476
	3259.3	99.3369	3.33828	100.295	3.29503	99.0396	7.49539
	3264.3	98.9948	3.40641	100.339	3.65231	99.4967	7.53356
	3269.3	98.9897	3.34091	99.4163	3.77112	99.3878	7.47105
	3274.3	98.811	3.27258	99.7592	3.41686	99.0504	7.53799
	3279.3	99.0459	3.41376	100.434	3.53275	99.6164	7.48204
	3284.3	98.6425	3.39359	100.46	3.65963	100.084	7.3697
	3289.3	98.9335	3.31411	101.127	3.47485	99.9429	7.32838
	3294.3	99.1735	3.37844	100.376	3.79979	100.857	7.22256
	3299.3	99.0306	3.31326	99.9234	3.59381	100.302	7.2946
	3304.3	99.1071	3.28839	100.084	3.63447	100.313	7.14139
	3309.3					99.9646	7.15205
	3314.3					100.291	7.10635
	3319.3					100.694	7.16419

## Sheet: Figure 7-B
		Buffer - LTX(N4C) - Normalized data														Lasso-D - LTX(N4C) - Normalized data
	Time, min	1	2	3	4	5	6	7	8	9	10	11			Time, min	1	2	3	4	5	6	7	8	9	10	11	12	13
	0	-0.593333	-0.633333	-2.10167	-1.74833	-0.48	-1.29667	-0.00333333	1.37	-0.243333	-1.23333	1			0	-0.713333	-1.17333	-1.06833	-2.13667	-1.16333	-0.725	-2.63333	-0.755	0.788333	0.0883333	-2.845	-1.61333	0.123333
	0.0833333	-0.793333	-1.23333	-3.00167	-1.64833	-0.78	-0.696667	-1.10333	0.17	-2.14333	-0.433333	0.2			0.0833333	-0.713333	-0.373333	-0.468333	-2.23667	-1.26333	-1.925	-2.13333	-0.155	0.888333	-0.811667	-1.645	-2.21333	0.223333
	0.166667	-0.593333	-0.833333	-1.20167	-2.04833	-0.18	-1.19667	-0.603333	1.47	-0.843333	-0.533333	-0.5			0.166667	-0.0133333	-1.67333	-0.568333	-0.236667	-1.36333	-1.425	-0.933333	-0.155	-0.411667	0.188333	-1.245	0.0866667	-0.276667
	0.25	-1.99333	-0.233333	-2.00167	-1.54833	0.72	-1.79667	-0.803333	-0.33	0.0566667	-0.0333333	-0.9			0.25	-0.813333	-2.07333	-1.36833	-0.936667	-0.763333	-1.325	-3.23333	-1.255	0.588333	-0.711667	-2.045	-1.11333	0.423333
	0.333333	-1.49333	-0.433333	-1.30167	-0.848333	-0.18	-0.796667	0.496667	1.97	-0.743333	-0.833333	-0.6			0.333333	0.186667	0.0266667	-0.968333	-2.03667	-1.76333	-1.225	-1.73333	-0.355	1.58833	-0.211667	-1.645	-1.41333	-0.576667
	0.416667	-1.49333	-1.13333	-2.60167	-2.64833	-0.78	-0.196667	-0.403333	1.27	-0.943333	-0.733333	-0.3			0.416667	-0.213333	-0.373333	-0.668333	-1.93667	0.836667	-1.125	-2.53333	0.045	-0.0116667	-0.211667	-2.545	-1.61333	0.123333
	0.5	-2.19333	-0.733333	-2.00167	-1.24833	-0.08	-2.09667	-0.303333	0.57	-0.443333	-0.333333	-0.2			0.5	0.286667	-1.77333	-0.668333	-2.13667	-1.06333	-1.325	-1.43333	-0.955	-0.811667	-0.711667	0.255	-0.113333	0.523333
	0.583333	-1.99333	-0.833333	-1.70167	-1.94833	-1.48	-0.296667	-0.803333	-0.13	-1.04333	-1.03333	-1.1			0.583333	-1.51333	-0.873333	-0.568333	-2.53667	-1.16333	-1.125	-0.933333	-0.655	-1.01167	-0.411667	-2.745	-1.01333	-0.376667
	0.666667	-0.693333	-1.43333	-1.40167	-1.44833	-0.28	1.10333	-0.203333	0.87	-0.443333	-0.233333	0			0.666667	-0.913333	-1.07333	-1.16833	-0.436667	-0.0633333	-1.625	-2.73333	0.345	-0.911667	0.388333	-1.445	-1.81333	-0.376667
	0.75	-1.09333	-0.833333	-1.30167	-1.14833	-1.68	0.103333	0.296667	1.07	-0.743333	-0.0333333	0.5			0.75	-0.613333	0.426667	-0.268333	0.163333	-0.663333	-2.225	-1.93333	-0.455	-0.611667	-0.911667	-1.445	-0.413333	0.0233333
	0.833333	0.00666667	0.0666667	-1.90167	-1.34833	-1.28	-0.296667	-0.00333333	0.57	-0.443333	-0.233333	-0.2			0.833333	-0.113333	-0.873333	-0.668333	-0.336667	-0.763333	-1.025	-1.33333	-0.155	-0.911667	-0.611667	-1.045	-1.21333	0.623333
	0.916667	-1.99333	0.166667	-0.801667	-0.848333	0.12	-0.196667	-0.503333	0.57	-1.24333	0.0666667	-0.4			0.916667	-0.513333	-0.773333	-1.56833	-1.33667	-0.563333	-0.625	-1.03333	-0.055	-1.01167	0.188333	-2.045	-1.81333	0.523333
	1	-1.89333	-0.933333	-1.10167	-0.448333	-0.98	0.00333333	-0.403333	0.47	-0.943333	-0.633333	-0.1			1	-0.613333	-0.773333	-1.16833	0.263333	-0.563333	-1.625	-1.73333	-0.855	-1.21167	-0.711667	-1.545	0.186667	-0.976667
	1.08333	-1.99333	-0.833333	-0.701667	-0.848333	-1.48	-1.49667	0.0966667	0.67	-0.243333	0.166667	-0.3			1.08333	-0.413333	-1.17333	0.231667	0.763333	-0.963333	-1.125	-2.53333	0.245	-0.511667	-0.511667	-1.245	-0.0133333	0.123333
	1.16667	-1.29333	-0.333333	-1.70167	-1.34833	0.42	-0.896667	-0.703333	0.27	0.456667	-0.733333	0.6			1.16667	-0.813333	-1.07333	0.0316667	-0.436667	-1.56333	-1.325	-1.43333	0.145	-0.811667	-0.511667	-1.045	-0.513333	0.223333
	1.25	-1.39333	0.366667	-0.301667	-1.14833	-0.28	-0.496667	-0.103333	0.77	-0.843333	-0.533333	-0.2			1.25	-1.21333	-0.773333	-0.368333	-0.0366667	0.536667	-0.425	-0.333333	-0.855	-0.911667	-0.211667	-1.145	-1.31333	-0.576667
	1.33333	0.106667	-0.833333	-1.90167	-1.24833	-0.68	1.20333	-0.00333333	-0.23	-0.843333	0.266667	0.4			1.33333	-0.413333	-0.973333	-0.868333	0.263333	0.136667	-1.025	-1.03333	0.245	-0.211667	-0.211667	-0.645	-1.21333	0.0233333
	1.41667	-0.193333	-0.733333	0.198333	-0.948333	-0.28	0.503333	-0.603333	0.77	-0.543333	0.366667	-0.6			1.41667	-1.61333	-0.173333	-0.468333	-0.236667	-0.163333	-0.725	-2.13333	0.145	-0.411667	0.188333	-1.045	-1.21333	1.02333
	1.5	-0.193333	0.266667	-0.301667	-0.948333	0.22	0.303333	0.596667	1.97	0.756667	0.166667	-1			1.5	-0.713333	-1.17333	-0.468333	-2.73667	0.136667	-1.025	-1.33333	0.345	-0.211667	-0.311667	-0.945	-0.913333	0.423333
	1.58333	-0.993333	0.866667	-0.701667	-1.24833	0.12	-0.496667	-0.703333	0.47	-0.743333	-0.0333333	-0.3			1.58333	-0.513333	-1.37333	-1.26833	-0.0366667	0.736667	-2.125	-2.43333	0.245	0.0883333	-0.511667	-0.445	0.186667	0.823333
	1.66667	-1.09333	0.866667	0.0983333	-0.248333	-0.08	0.503333	-0.303333	1.27	-1.14333	-0.333333	0.6			1.66667	-1.01333	-0.173333	-0.268333	-1.33667	-0.363333	-1.325	-2.33333	-0.455	0.188333	-0.111667	-0.645	0.486667	-0.276667
	1.75	-1.69333	0.166667	-1.00167	-0.548333	0.42	-0.996667	-0.203333	0.37	-0.143333	-0.833333	0.3			1.75	-0.113333	-0.0733333	0.531667	0.363333	-1.26333	-1.425	-1.93333	0.945	-1.61167	0.388333	-1.245	-1.01333	0.223333
	1.83333	-0.293333	-0.0333333	0.698333	-0.548333	0.62	-0.496667	-0.00333333	-0.13	0.456667	-0.633333	0			1.83333	0.286667	0.726667	0.531667	-0.236667	0.0366667	-0.225	-1.23333	-0.555	-1.21167	-0.111667	-0.845	-0.413333	0.423333
	1.91667	-0.593333	-0.133333	0.0983333	-1.24833	-0.48	-0.596667	0.396667	0.37	0.756667	-0.0333333	-0.6			1.91667	-0.513333	-0.873333	-0.168333	-1.13667	0.0366667	-0.925	-0.833333	-0.355	-0.411667	-0.0116667	0.755	-0.113333	-0.476667
	2	-0.593333	0.466667	0.298333	0.451667	0.62	0.603333	-0.303333	0.67	-0.543333	0.766667	0.5			2	-0.313333	-0.173333	-0.568333	1.06333	1.13667	-1.625	-0.533333	-0.255	-1.31167	0.288333	0.255	0.186667	0.223333
	2.08333	0.406667	-0.633333	-0.00166667	-0.348333	-0.18	0.703333	-0.403333	1.17	0.456667	-0.133333	0.8			2.08333	-0.413333	1.32667	-0.368333	-0.936667	0.736667	-1.625	-1.13333	-0.955	-1.31167	-0.411667	0.755	0.386667	-0.376667
	2.16667	-1.09333	0.466667	-0.401667	0.351667	0.62	-1.49667	-0.303333	0.97	-0.743333	-0.0333333	0.1			2.16667	0.586667	-0.0733333	0.131667	-0.636667	-0.963333	-0.225	-0.733333	1.445	-0.611667	-0.411667	0.455	0.386667	-0.276667
	2.25	-0.693333	0.0666667	0.298333	-0.548333	-0.28	-0.296667	0.196667	0.67	-0.643333	-0.133333	0.3			2.25	0.486667	-0.373333	0.631667	-0.136667	-0.363333	-0.425	-0.733333	-0.355	-0.111667	-0.111667	-1.145	0.386667	0.323333
	2.33333	-0.693333	-0.333333	0.798333	1.25167	-0.78	0.303333	-0.303333	1.27	-0.343333	0.266667	0.1			2.33333	1.08667	-1.27333	0.731667	-0.136667	0.336667	-0.125	-1.73333	-0.255	-1.01167	0.388333	-0.445	-0.213333	0.723333
	2.41667	-0.793333	-0.133333	-0.101667	0.151667	-0.98	-0.0966667	0.0966667	-0.13	0.356667	0.566667	-0.9			2.41667	-0.813333	0.526667	0.131667	0.363333	0.236667	-0.525	-1.23333	1.445	-0.811667	-0.0116667	1.655	-0.213333	0.0233333
	2.5	0.506667	0.666667	-0.501667	-0.448333	-0.08	0.503333	-0.203333	1.27	1.35667	-0.333333	0.2			2.5	0.386667	0.126667	-0.168333	-0.536667	-0.163333	0.075	-2.13333	0.045	-1.51167	-0.0116667	0.755	-0.413333	-1.27667
	2.58333	-0.693333	0.466667	0.698333	0.251667	-0.98	0.303333	-0.403333	-0.53	0.156667	0.166667	0.6			2.58333	-0.413333	-0.573333	0.731667	-0.536667	-0.663333	0.275	-0.733333	0.945	-1.31167	-0.211667	0.455	-0.0133333	-0.0766667
	2.66667	-0.0933333	0.166667	0.198333	0.451667	-1.08	0.403333	0.396667	-0.73	-0.443333	0.266667	0.1			2.66667	0.486667	-0.573333	0.831667	-0.136667	0.136667	1.575	-0.733333	0.145	-1.31167	-0.0116667	0.855	-0.913333	0.723333
	2.75	-0.893333	0.866667	-0.201667	-0.248333	0.22	0.00333333	-0.00333333	0.07	-0.243333	0.266667	0.4			2.75	0.286667	0.826667	0.0316667	-0.536667	-0.463333	-0.125	-1.13333	-1.155	-1.21167	0.388333	-1.345	-0.813333	-0.276667
	2.83333	2.10667	-0.433333	-0.801667	0.951667	1.02	1.00333	0.596667	0.07	0.0566667	-0.733333	-0.9			2.83333	0.686667	1.02667	0.131667	0.463333	-0.263333	-0.025	-0.933333	-0.055	-2.21167	-0.0116667	-0.145	-0.913333	-0.0766667
	2.91667	-0.893333	0.266667	-0.201667	0.751667	-0.18	0.403333	0.796667	-0.33	0.756667	0.266667	-0.1			2.91667	-0.613333	-0.0733333	0.131667	0.263333	0.436667	0.175	-0.133333	-0.255	-1.31167	0.188333	0.655	1.08667	0.123333
	3	0.706667	-0.233333	0.198333	0.951667	0.02	1.30333	0.0966667	0.37	-0.243333	-0.133333	0.3			3	-0.513333	0.726667	0.831667	-0.436667	-0.0633333	0.975	1.26667	-0.755	-1.11167	-0.411667	2.255	1.28667	-0.776667
	3.08333	-0.993333	-0.833333	0.598333	0.351667	0.22	0.203333	0.696667	-0.93	0.356667	0.466667	0			3.08333	0.386667	0.926667	0.831667	-0.236667	0.0366667	2.075	0.666667	0.545	-0.511667	-0.411667	-0.645	-0.0133333	-0.676667
	3.16667	-1.59333	0.166667	0.698333	0.551667	0.52	-0.296667	-0.00333333	-0.53	-0.743333	0.266667	0.8			3.16667	0.686667	0.726667	0.131667	0.763333	-0.263333	0.675	1.86667	0.345	0.288333	1.08833	-0.445	-0.313333	-0.676667
	3.25	-1.19333	-0.0333333	0.798333	0.151667	0.22	-0.296667	0.196667	0.17	0.656667	-0.0333333	-0.3			3.25	0.886667	0.426667	1.13167	0.363333	0.336667	0.875	1.26667	-0.255	0.488333	0.288333	1.055	0.586667	0.723333
	3.33333	0.206667	0.266667	1.09833	0.951667	0.42	0.103333	-0.103333	-1.63	1.05667	-0.133333	-0.6			3.33333	-0.413333	0.326667	0.631667	0.463333	-0.0633333	1.575	-0.333333	0.945	1.08833	0.888333	0.555	1.88667	0.323333
	3.41667	0.806667	0.0666667	1.09833	1.15167	0.42	-0.0966667	0.296667	-0.23	0.256667	0.466667	1.1			3.41667	1.18667	1.32667	-0.768333	0.663333	2.03667	1.775	0.866667	0.345	-0.411667	0.0883333	0.955	0.786667	0.423333
	3.5	1.30667	0.366667	0.698333	0.751667	0.22	1.00333	0.0966667	-1.03	0.0566667	0.366667	0.3			3.5	1.18667	1.92667	-0.368333	-1.13667	-0.163333	1.275	0.866667	-0.655	-0.211667	0.388333	1.055	-0.113333	0.223333
	3.58333	1.90667	-0.433333	-0.301667	1.25167	1.32	-0.596667	-0.603333	-0.53	0.156667	1.06667	0.4			3.58333	-0.313333	0.826667	0.0316667	1.06333	1.23667	1.275	0.966667	-0.655	1.58833	0.0883333	0.255	0.686667	-0.576667
	3.66667	2.20667	-0.233333	1.19833	0.551667	-0.38	0.00333333	-0.103333	-0.73	0.856667	0.166667	-0.9			3.66667	1.58667	1.12667	0.631667	1.06333	1.03667	2.275	1.86667	0.345	-0.0116667	0.0883333	1.055	-0.0133333	-0.176667
	3.75	1.60667	0.266667	-0.00166667	1.55167	0.12	0.303333	0.696667	-1.83	1.95667	-0.133333	-0.2			3.75	-0.613333	0.626667	-0.368333	1.26333	0.336667	3.675	1.26667	1.245	0.688333	0.188333	0.055	1.58667	-0.576667
	3.83333	-0.693333	0.666667	0.598333	0.851667	-0.18	-0.296667	0.496667	-1.33	0.456667	0.166667	0.8			3.83333	0.0866667	0.426667	0.331667	0.863333	0.736667	2.475	1.36667	-0.255	0.688333	0.488333	1.155	0.486667	1.42333
	3.91667	3.50667	0.366667	0.798333	1.05167	0.22	0.903333	0.296667	-1.13	1.15667	-0.633333	-0.6			3.91667	0.186667	1.52667	1.33167	1.06333	-0.763333	1.875	1.66667	0.045	-0.311667	0.188333	1.855	0.586667	-0.476667
	4	0.106667	0.0666667	1.19833	1.25167	0.32	0.703333	-0.203333	-0.83	0.156667	0.366667	0.2			4	0.686667	1.72667	0.931667	1.56333	1.03667	1.475	2.56667	-0.855	0.588333	0.588333	1.855	1.08667	0.0233333
	4.08333	0.106667	0.466667	1.19833	1.95167	0.62	-0.196667	0.296667	-1.33	0.756667	0.666667	0			4.08333	0.386667	1.02667	0.631667	0.263333	0.636667	0.575	1.66667	0.045	-0.211667	0.588333	0.355	-0.0133333	-0.176667
	4.16667	-0.393333	0.766667	0.598333	1.45167	1.12	1.70333	0.296667	-1.33	0.0566667	0.466667	-0.3			4.16667	0.286667	1.22667	0.731667	0.363333	-0.463333	1.275	3.36667	0.845	1.08833	0.688333	2.755	1.78667	0.123333
	4.24833	3.50667	0.266667	1.59833	0.551667	-0.68	-0.0966667	0.0966667	-1.13	-0.0433333	0.766667	-0.2			4.24833	-0.313333	0.326667	0.231667	0.463333	0.536667	1.175	3.26667	0.045	1.18833	0.788333	0.755	1.68667	0.0233333
	4.33167	3.10667	0.666667	1.79833	1.55167	1.72	0.603333	0.0966667	-1.93	-0.243333	-0.133333	0.2			4.33167	1.28667	0.0266667	0.531667	1.06333	0.936667	1.275	3.26667	0.945	2.18833	0.0883333	1.955	0.886667	-0.676667
	4.415	1.70667	1.46667	0.898333	0.851667	0.92	1.30333	0.0966667	-1.43	0.256667	0.266667	-0.4			4.415	1.28667	1.82667	0.831667	0.663333	0.836667	0.475	2.76667	-0.255	1.18833	0.388333	2.055	2.58667	-0.876667
	4.49833	2.00667	0.666667	1.99833	0.751667	1.02	0.203333	0.496667	0.17	0.956667	-0.233333	-0.4			4.49833	0.786667	0.0266667	0.131667	1.26333	0.236667	-0.125	3.96667	0.445	2.68833	-0.111667	2.255	1.28667	-0.176667
	4.58167	3.40667	1.46667	2.19833	1.95167	0.32	-0.0966667	0.296667	-1.03	0.556667	0.0666667	1.3			4.58167	0.386667	0.226667	1.23167	2.16333	-0.163333	0.975	4.46667	0.345	2.48833	0.688333	1.755	0.586667	0.423333
	4.665	1.60667	0.266667	1.09833	1.25167	0.12	0.803333	1.09667	0.07	0.756667	0.466667	-0.5			4.665	1.48667	-1.17333	0.231667	2.66333	1.43667	0.675	4.96667	0.045	2.28833	-0.611667	1.455	1.08667	-0.476667
	4.74833	3.00667	0.266667	2.09833	1.45167	1.32	1.00333	0.696667	-1.13	1.85667	1.56667	0.8			4.74833	0.686667	0.326667	0.931667	2.26333	1.23667	0.875	3.06667	-0.255	1.58833	0.988333	0.555	1.08667	0.523333
	4.83167	2.10667	0.466667	3.19833	1.55167	0.52	-0.296667	1.09667	-0.73	0.256667	0.166667	0.7			4.83167	-0.113333	0.826667	0.231667	1.96333	0.936667	0.475	4.56667	0.545	2.28833	-0.211667	2.255	0.986667	0.223333
	4.915	1.80667	0.266667	2.49833	1.55167	0.42	0.403333	-0.703333	-0.93	0.756667	0.866667	0			4.915	0.686667	0.426667	0.331667	1.66333	1.23667	1.675	2.26667	1.445	3.48833	-0.511667	0.555	0.686667	0.123333
	4.99833	0.406667	0.566667	2.19833	1.25167	1.12	0.903333	-0.103333	-1.93	0.556667	-0.433333	-0.4			4.99833	-0.0133333	-0.973333	1.33167	0.763333	-0.263333	1.075	3.06667	-0.155	4.18833	-0.311667	0.855	0.486667	0.0233333
	5.08167	1.60667	1.36667	2.89833	1.05167	-0.68	2.30333	-0.103333	-0.63	-0.743333	0.466667	0.9			5.08167	0.686667	0.126667	1.73167	1.76333	1.03667	1.675	4.36667	0.345	4.98833	0.788333	1.955	0.986667	0.0233333
	5.165	1.50667	1.06667	1.79833	2.15167	0.12	0.703333	0.496667	-1.23	1.35667	0.266667	0.2			5.165	0.186667	-0.473333	0.731667	2.16333	0.936667	1.675	5.26667	0.345	4.58833	0.888333	1.955	1.08667	0.323333
	5.24833	0.806667	1.16667	1.89833	0.651667	0.62	2.80333	0.996667	-1.43	0.0566667	0.566667	0.6			5.24833	0.786667	-0.673333	0.431667	2.76333	0.936667	1.575	3.66667	0.345	3.28833	0.488333	1.855	0.886667	1.02333
	5.33167	0.206667	0.266667	2.09833	1.55167	-0.08	0.203333	1.29667	-1.93	0.856667	0.366667	-0.4			5.33167	1.78667	-0.873333	0.631667	-0.736667	0.636667	1.775	3.46667	-0.355	1.58833	0.888333	1.055	0.986667	-0.176667
	5.415	0.706667	1.26667	1.69833	2.75167	0.02	0.403333	0.796667	-1.23	0.256667	0.566667	-0.1			5.415	0.386667	-0.373333	0.331667	1.46333	1.03667	1.175	1.76667	0.045	3.28833	0.888333	3.155	0.386667	-0.876667
	5.49833	-0.393333	0.266667	2.29833	1.85167	0.42	0.203333	-0.103333	-0.73	0.456667	0.266667	-0.2			5.49833	0.686667	0.0266667	1.23167	1.46333	0.736667	0.075	3.76667	-0.255	2.68833	1.18833	0.955	0.386667	0.223333
	5.58167	-1.59333	0.966667	1.39833	1.85167	0.22	1.70333	0.796667	-2.83	0.856667	0.466667	-0.3			5.58167	0.286667	-0.473333	0.331667	1.76333	1.33667	0.375	2.96667	-0.255	3.38833	0.688333	1.855	1.68667	1.32333
	5.665	0.806667	0.366667	2.29833	1.95167	0.22	0.703333	0.396667	-1.03	0.156667	0.0666667	-0.2			5.665	0.786667	-1.47333	1.23167	3.96333	0.436667	0.675	3.46667	-0.455	2.48833	1.98833	1.155	0.786667	1.12333
	5.74833	-0.693333	2.46667	1.89833	1.15167	0.62	0.303333	-0.203333	-1.03	0.356667	0.566667	-0.2			5.74833	1.58667	-1.47333	1.53167	2.16333	0.136667	0.675	4.56667	0.145	1.68833	0.388333	1.755	0.986667	0.923333
	5.83167	-0.993333	1.56667	0.698333	1.75167	-0.58	0.703333	0.596667	-2.03	0.356667	0.0666667	0.1			5.83167	0.786667	-1.17333	0.731667	1.66333	0.836667	-0.525	2.76667	-0.555	3.08833	0.288333	1.755	0.0866667	0.223333
	5.915	-1.39333	1.66667	0.598333	1.25167	0.92	0.203333	0.596667	-2.23	-0.0433333	0.0666667	0.5			5.915	0.286667	-0.173333	0.131667	3.46333	0.236667	0.975	2.16667	10.445	3.38833	0.388333	1.755	2.18667	0.123333
	5.99833	0.206667	1.16667	2.09833	1.65167	1.12	0.803333	0.696667	-0.63	0.856667	-0.333333	0.1			5.99833	0.386667	-0.373333	0.431667	1.56333	0.936667	0.475	3.96667	28.745	2.38833	0.988333	0.555	1.58667	0.123333
	6.08167	-2.29333	0.966667	1.99833	2.25167	1.32	1.60333	0.396667	-1.93	0.856667	-0.0333333	0.2			6.08167	2.68667	-1.67333	1.43167	2.46333	0.936667	-0.625	7.06667	15.445	2.18833	0.788333	3.055	0.586667	-0.276667
	6.165	-0.893333	0.166667	1.79833	1.85167	-0.28	1.20333	0.996667	-2.13	-0.0433333	1.16667	-0.8			6.165	0.386667	-1.77333	0.831667	2.46333	1.93667	-0.725	10.6667	9.345	2.38833	-0.411667	0.655	0.686667	0.223333
	6.24833	-0.293333	1.46667	1.99833	1.55167	0.22	1.60333	0.596667	-2.63	0.156667	-0.933333	0.7			6.24833	-0.313333	-0.673333	1.13167	1.66333	0.736667	-0.125	10.4667	5.545	1.98833	0.788333	2.055	0.986667	0.723333
	6.33167	-2.09333	0.466667	1.79833	2.15167	0.72	2.00333	0.396667	-2.03	0.756667	-0.0333333	-1.2			6.33167	1.08667	-0.973333	1.13167	3.46333	0.636667	-0.925	14.5667	4.945	2.68833	0.288333	2.155	0.486667	0.423333
	6.415	-1.69333	0.666667	1.89833	1.25167	0.72	-0.796667	0.996667	-2.53	0.156667	0.466667	-0.3			6.415	1.98667	-1.77333	1.43167	0.363333	1.93667	-0.425	16.0667	4.945	2.88833	0.0883333	1.955	1.08667	-0.276667
	6.49833	-2.09333	1.46667	2.79833	2.75167	1.42	1.20333	1.99667	-1.33	0.856667	0.0666667	0			6.49833	-0.213333	-0.873333	1.53167	3.16333	1.93667	-0.225	17.0667	2.445	4.68833	0.588333	2.555	1.18667	-0.776667
	6.58167	-1.89333	1.26667	2.89833	2.75167	1.52	-0.396667	0.596667	-1.93	0.456667	-0.233333	-0.2			6.58167	1.38667	-0.973333	1.53167	2.96333	0.836667	0.575	17.3667	3.145	4.68833	0.388333	1.355	0.486667	-0.476667
	6.665	-2.29333	2.26667	2.29833	1.85167	1.12	0.703333	0.796667	-1.13	0.156667	0.666667	0.4			6.665	-0.313333	-0.0733333	0.231667	2.86333	2.03667	1.975	16.6667	3.345	4.78833	1.38833	2.655	1.08667	-0.0766667
	6.74833	-0.893333	1.96667	2.79833	3.25167	0.32	0.703333	0.596667	-1.43	0.556667	0.766667	0			6.74833	-0.113333	-0.473333	1.03167	2.46333	0.436667	1.675	18.6667	3.545	5.28833	0.888333	3.255	1.28667	0.323333
	6.83167	-0.893333	1.76667	2.89833	2.35167	0.92	2.30333	1.19667	-1.03	0.0566667	0.0666667	-0.1			6.83167	1.18667	-0.673333	0.231667	0.963333	0.936667	1.875	19.3667	2.345	6.48833	0.888333	1.855	0.286667	-1.17667
	6.915	-1.89333	1.16667	3.59833	1.65167	0.22	0.803333	0.496667	-2.23	0.556667	0.466667	-0.4			6.915	0.886667	-1.27333	1.23167	4.66333	1.53667	1.575	19.6667	3.145	9.08833	0.488333	4.155	1.58667	-0.176667
	6.99833	-2.49333	1.16667	2.19833	2.85167	1.32	2.10333	0.796667	-1.83	0.756667	1.06667	-0.6			6.99833	-0.113333	-1.37333	1.33167	2.96333	0.236667	0.775	18.5667	2.645	8.48833	-0.111667	1.755	1.38667	0.923333
	7.08167	-1.19333	1.46667	3.49833	3.25167	1.22	1.50333	0.796667	-1.63	-0.143333	-0.733333	0.3			7.08167	-1.21333	-0.773333	0.731667	2.36333	2.53667	0.175	17.4667	1.945	9.28833	0.288333	2.255	1.18667	0.223333
	7.165	-2.59333	2.76667	2.49833	2.35167	0.32	0.703333	-0.00333333	-2.23	-0.643333	0.766667	0.1			7.165	0.0866667	1.22667	1.73167	1.56333	2.03667	0.175	19.4667	0.545	9.78833	0.288333	2.855	2.58667	0.323333
	7.24833	-1.19333	1.46667	3.09833	1.85167	2.12	0.203333	1.29667	-1.63	0.456667	0.166667	1			7.24833	0.986667	-0.0733333	1.73167	2.56333	-0.263333	1.375	20.1667	1.645	7.78833	0.488333	2.355	0.986667	0.723333
	7.33167	-2.69333	2.66667	0.998333	3.05167	1.62	1.80333	1.59667	-1.93	0.156667	0.266667	1			7.33167	1.28667	-0.173333	1.83167	0.663333	1.83667	0.475	19.7667	1.645	8.38833	0.288333	2.455	1.68667	-0.0766667
	7.415	-1.79333	1.56667	2.79833	2.15167	1.42	1.90333	0.596667	-0.83	-0.343333	0.166667	0.5			7.415	0.786667	0.0266667	0.831667	0.263333	0.436667	0.575	19.8667	1.745	10.8883	0.888333	2.255	1.88667	-0.276667
	7.49833	-2.29333	0.766667	2.69833	2.45167	1.42	1.20333	0.396667	-1.43	1.55667	1.76667	0.1			7.49833	0.286667	-0.173333	0.631667	1.56333	0.836667	0.875	19.9667	0.645	11.8883	0.788333	2.155	1.98667	0.823333
	7.58167	-2.19333	1.86667	2.09833	2.05167	0.82	2.30333	0.996667	-1.23	2.25667	0.366667	0.3			7.58167	1.38667	0.126667	2.13167	2.46333	1.23667	1.075	19.8667	3.345	13.3883	0.688333	2.055	1.38667	0.723333
	7.665	0.406667	2.16667	3.39833	2.25167	0.12	1.30333	0.796667	-0.93	1.75667	-0.233333	0.1			7.665	0.186667	-0.673333	1.73167	0.763333	1.93667	0.575	18.8667	2.645	11.8883	0.888333	3.555	2.18667	-0.476667
	7.74833	0.206667	1.46667	2.39833	2.85167	0.72	2.10333	0.296667	-1.03	0.456667	-0.133333	0.5			7.74833	1.18667	0.226667	0.931667	2.46333	1.83667	0.975	18.7667	2.545	10.2883	0.988333	4.055	1.78667	0.123333
	7.83167	-0.793333	1.36667	3.19833	2.25167	2.02	-0.496667	0.296667	-1.43	0.356667	-0.133333	0			7.83167	2.08667	-0.173333	1.43167	1.36333	3.23667	0.275	15.3667	0.745	9.98833	0.888333	2.455	2.38667	-0.276667
	7.915	-0.593333	2.96667	2.69833	2.55167	1.72	0.803333	0.696667	-2.03	1.75667	0.866667	0.4			7.915	1.38667	0.826667	1.33167	0.763333	1.43667	0.075	17.5667	0.845	8.88833	0.688333	3.655	2.08667	0.623333
	7.99833	-1.49333	2.56667	2.49833	3.05167	1.52	1.10333	0.596667	-2.83	1.25667	-0.433333	-0.6			7.99833	1.98667	0.926667	0.531667	2.46333	2.33667	0.675	15.2667	0.845	9.48833	0.288333	3.055	2.28667	-0.676667
	8.08167	-1.09333	2.06667	2.09833	2.65167	-0.08	1.80333	0.896667	-1.33	-0.0433333	0.666667	0.1			8.08167	1.68667	0.826667	0.831667	2.56333	1.43667	0.475	14.5667	1.445	8.88833	0.488333	2.555	1.58667	0.923333
	8.165	-1.19333	1.66667	3.49833	2.45167	2.22	1.80333	0.596667	-0.83	1.35667	1.16667	1			8.165	2.48667	0.226667	0.931667	2.16333	1.53667	1.175	14.3667	1.345	7.38833	1.18833	4.555	1.28667	0.423333
	8.24833	-1.39333	1.96667	3.09833	1.95167	1.62	1.80333	1.09667	-1.33	0.856667	1.16667	0.5			8.24833	1.28667	0.926667	1.23167	3.76333	2.13667	0.075	13.1667	0.445	6.68833	0.888333	3.655	1.88667	0.423333
	8.33167	-0.993333	1.96667	2.09833	2.45167	2.12	2.10333	0.996667	-1.13	0.556667	0.166667	0.5			8.33167	1.58667	0.0266667	2.43167	1.76333	1.93667	-0.025	12.3667	-0.355	6.58833	0.188333	3.755	2.38667	0.823333
	8.415	-1.19333	2.16667	3.89833	2.75167	1.22	0.303333	1.39667	-2.03	1.25667	0.866667	0.5			8.415	2.28667	1.22667	1.23167	2.56333	2.13667	0.975	14.7667	0.045	7.08833	0.388333	4.055	2.58667	0.823333
	8.49833	-1.59333	0.966667	1.89833	3.35167	1.62	2.10333	1.09667	-1.53	0.856667	0.166667	0.2			8.49833	0.486667	0.226667	0.231667	2.56333	3.03667	0.675	11.5667	1.645	7.28833	1.18833	4.455	1.08667	-0.376667
	8.58167	0.00666667	1.96667	2.99833	2.45167	0.02	0.803333	0.496667	-2.53	0.656667	0.466667	0.4			8.58167	0.186667	-1.27333	1.03167	3.26333	2.43667	0.575	13.3667	1.045	10.1883	0.488333	3.655	2.38667	-0.176667
	8.665	0.00666667	0.766667	3.59833	2.75167	1.62	0.603333	0.196667	-1.83	1.85667	-0.0333333	0.1			8.665	1.08667	-0.773333	1.83167	1.86333	2.23667	0.275	10.8667	-0.455	8.88833	1.08833	2.155	2.28667	-0.276667
	8.74833	-0.993333	2.36667	3.69833	2.55167	0.72	2.30333	1.69667	-0.93	1.05667	0.466667	-0.1			8.74833	0.886667	0.626667	1.43167	1.76333	1.93667	1.075	11.4667	0.545	7.58833	0.588333	2.155	1.28667	0.523333
	8.83167	-0.893333	1.26667	1.19833	3.75167	2.32	1.50333	0.896667	-1.43	0.856667	0.266667	0.5			8.83167	0.386667	0.626667	1.63167	1.96333	2.83667	0.075	12.2667	0.745	8.68833	0.688333	3.955	2.18667	-0.176667
	8.915	1.20667	1.66667	2.19833	2.65167	1.22	1.30333	1.19667	-2.43	0.556667	0.666667	1			8.915	1.28667	0.426667	0.831667	2.46333	3.13667	0.975	11.0667	0.045	9.18833	1.68833	3.555	3.08667	-0.776667
	8.99833	0.706667	1.36667	3.69833	3.15167	0.72	1.00333	0.896667	-1.93	0.356667	0.366667	0.3			8.99833	2.18667	-0.373333	1.63167	2.76333	2.13667	0.475	11.8667	0.345	9.98833	0.788333	3.455	3.08667	-0.276667
	9.08167	-0.393333	1.76667	3.19833	3.65167	1.32	3.10333	0.0966667	-1.43	0.556667	0.866667	1.7			9.08167	0.886667	-0.0733333	1.93167	3.16333	2.53667	0.775	9.46667	1.145	8.88833	1.28833	5.055	1.88667	0.123333
	9.165	-1.59333	1.36667	2.99833	2.75167	0.92	1.70333	1.19667	-1.53	1.65667	0.366667	1.2			9.165	1.88667	-0.773333	1.53167	2.76333	2.53667	0.475	8.86667	-0.455	7.08833	1.38833	3.455	2.68667	0.723333
	9.24833	-0.493333	1.86667	3.09833	3.85167	1.82	1.50333	0.896667	-2.13	0.756667	0.666667	0.7			9.24833	1.98667	0.826667	0.931667	1.76333	1.43667	0.075	9.06667	0.445	7.18833	0.488333	4.655	3.18667	1.02333
	9.33167	-0.593333	1.96667	2.19833	3.05167	1.72	0.403333	1.49667	-0.73	0.656667	0.966667	0.9			9.33167	1.58667	0.226667	1.33167	2.46333	1.93667	-0.525	9.56667	0.245	7.28833	1.68833	4.855	3.98667	1.22333
	9.415	-1.49333	1.76667	2.99833	2.85167	2.22	2.00333	0.996667	-1.63	1.05667	-0.133333	0.7			9.415	1.98667	0.226667	2.13167	2.26333	3.23667	0.275	7.36667	0.645	7.08833	0.688333	3.655	3.18667	1.52333
	9.49833	-1.39333	2.36667	3.69833	4.25167	1.02	1.50333	0.896667	-1.33	0.956667	0.966667	1.2			9.49833	2.28667	0.0266667	1.93167	2.16333	2.13667	-0.225	7.66667	0.145	6.88833	0.388333	3.455	2.58667	0.823333
	9.58167	0.806667	1.76667	2.59833	3.45167	2.02	1.60333	1.29667	-1.03	0.656667	1.26667	0.5			9.58167	0.986667	-0.373333	2.43167	3.06333	2.73667	0.175	6.96667	0.045	6.78833	1.38833	3.655	2.08667	0.323333
	9.665	0.00666667	2.46667	3.29833	4.35167	1.52	2.40333	0.996667	-0.93	1.35667	0.466667	1.8			9.665	1.58667	-0.473333	1.63167	0.763333	3.03667	-1.325	5.06667	-0.055	6.08833	0.788333	4.955	2.38667	0.0233333
	9.74833	-0.693333	1.56667	2.89833	3.85167	1.22	3.10333	0.496667	-1.13	0.456667	0.166667	1.4			9.74833	2.38667	0.226667	1.53167	0.763333	1.73667	-0.125	5.66667	0.245	6.98833	1.98833	3.355	2.38667	-0.176667
	9.83167	-0.293333	2.06667	2.39833	3.45167	2.62	2.00333	1.19667	-1.23	1.35667	0.466667	0.6			9.83167	2.28667	-1.17333	1.63167	1.06333	1.63667	-0.225	4.26667	-0.155	6.98833	0.988333	3.155	2.78667	0.0233333
	9.915	-0.293333	1.36667	2.69833	3.85167	1.92	1.40333	1.69667	-2.13	0.656667	-0.133333	0.7			9.915	2.28667	-0.773333	1.93167	2.26333	2.33667	0.375	3.76667	-0.355	5.78833	0.788333	3.355	2.28667	-0.476667
	9.99833	-1.79333	2.16667	3.49833	3.65167	1.42	2.10333	1.29667	-1.83	-0.0433333	0.666667	0.7			9.99833	1.08667	-0.473333	1.43167	2.16333	2.33667	0.375	2.96667	0.245	5.88833	1.28833	4.855	2.68667	0.623333
	10.0817	-0.893333	2.06667	3.09833	2.85167	1.52	1.60333	1.19667	-0.83	1.25667	0.166667	1			10.0817	2.88667	0.726667	2.13167	3.76333	1.33667	-0.025	2.16667	-0.155	5.68833	1.58833	5.055	1.58667	0.523333
	10.165	-0.293333	1.36667	1.99833	3.35167	2.22	1.60333	0.896667	-1.13	0.0566667	0.866667	0.4			10.165	1.78667	-0.0733333	1.83167	2.86333	3.33667	0.375	2.36667	-0.555	4.58833	1.38833	4.755	3.18667	0.323333
	10.2483	-0.0933333	1.56667	2.89833	4.25167	1.32	2.00333	0.696667	-0.83	0.856667	1.16667	2			10.2483	0.686667	0.0266667	1.73167	2.36333	1.83667	0.275	3.96667	0.045	3.58833	1.88833	3.655	2.98667	-0.376667
	10.3317	-0.593333	1.76667	3.19833	3.45167	0.62	2.50333	1.59667	-2.33	1.35667	0.766667	1.4			10.3317	1.38667	1.32667	1.13167	1.56333	1.33667	-0.525	2.66667	0.745	3.78833	1.18833	3.855	3.68667	-0.0766667
	10.415	-0.493333	1.76667	3.09833	2.65167	2.22	1.80333	2.19667	-1.13	0.356667	0.466667	1			10.415	1.68667	0.126667	1.93167	3.16333	2.73667	-0.625	3.66667	-0.855	4.08833	2.18833	5.455	2.48667	0.623333
	10.4983	-0.893333	2.56667	2.59833	3.95167	1.92	2.60333	1.09667	-0.73	1.25667	0.466667	1.3			10.4983	2.18667	-0.673333	3.03167	1.26333	2.33667	0.475	5.06667	0.145	4.28833	1.78833	4.855	2.88667	0.723333
	10.5817	1.80667	2.06667	3.89833	3.45167	2.72	1.20333	0.196667	-1.73	0.156667	0.366667	1.8			10.5817	2.78667	0.0266667	1.83167	3.36333	2.43667	0.375	5.16667	1.045	4.08833	1.48833	5.355	3.58667	0.723333
	10.665	1.50667	2.26667	3.29833	4.45167	2.42	1.90333	0.796667	-1.83	-0.143333	0.666667	1.1			10.665	-0.313333	-0.173333	1.33167	2.06333	1.53667	-0.125	3.26667	0.345	4.58833	1.48833	6.655	3.18667	-0.576667
	10.7483	2.20667	2.86667	2.29833	4.45167	2.82	2.20333	0.996667	-2.43	0.756667	0.466667	1.3			10.7483	1.88667	0.326667	2.03167	0.863333	1.53667	0.175	2.16667	-0.355	4.88833	1.08833	9.655	3.58667	-0.476667
	10.8317	2.70667	2.36667	1.89833	4.35167	1.32	2.70333	0.896667	-0.63	0.856667	-0.233333	1.1			10.8317	1.48667	-0.0733333	2.73167	4.76333	2.43667	-0.025	3.16667	-0.155	3.68833	1.48833	8.955	3.98667	0.323333
	10.915	2.90667	2.86667	3.99833	3.75167	1.02	2.00333	0.596667	-1.23	0.856667	-0.633333	1.3			10.915	3.38667	-0.373333	0.831667	3.16333	2.63667	-0.525	3.16667	0.845	2.88833	0.988333	9.155	3.98667	0.823333
	10.9983	0.906667	2.26667	2.19833	3.25167	1.52	2.30333	0.0966667	-3.43	1.35667	0.566667	1.5			10.9983	2.98667	1.12667	1.73167	3.76333	2.23667	-0.425	4.36667	-0.555	3.38833	0.688333	9.055	3.18667	-0.176667
	11.0817	0.906667	2.46667	2.19833	3.95167	1.12	3.50333	0.496667	-1.63	0.256667	0.266667	2.1			11.0817	1.78667	1.12667	2.23167	3.46333	2.83667	-0.925	5.16667	0.645	1.98833	1.28833	9.355	4.08667	0.923333
	11.165	2.10667	2.36667	2.09833	3.95167	1.92	1.80333	-0.00333333	-2.43	0.656667	0.366667	1.1			11.165	1.68667	-0.0733333	1.53167	2.76333	2.93667	-0.625	4.46667	0.345	2.28833	1.28833	11.355	2.48667	0.723333
	11.2483	1.80667	2.96667	2.59833	3.45167	3.12	2.90333	0.496667	-2.03	-0.243333	0.566667	1.8			11.2483	3.08667	0.926667	1.93167	2.86333	3.43667	-1.025	5.36667	-0.355	1.98833	0.688333	15.555	3.18667	0.123333
	11.3317	1.70667	2.66667	3.59833	3.75167	1.42	2.10333	1.39667	-1.83	1.15667	0.166667	1.1			11.3317	2.78667	0.326667	2.03167	2.76333	3.03667	-0.125	5.76667	-0.055	1.98833	1.38833	14.155	1.68667	-0.0766667
	11.415	1.70667	2.56667	2.49833	3.55167	3.32	2.40333	0.696667	-2.23	0.256667	0.466667	1.4			11.415	1.18667	2.02667	1.93167	2.66333	3.73667	-0.725	6.46667	0.245	1.08833	2.18833	14.955	2.48667	0.0233333
	11.4983	2.10667	2.06667	3.79833	4.15167	2.92	3.50333	0.496667	-2.13	-0.143333	-0.133333	0.6			11.4983	0.486667	2.52667	1.83167	2.46333	3.43667	-0.725	5.76667	0.345	1.38833	0.988333	13.955	2.68667	-0.0766667
	11.5817	5.60667	2.96667	1.59833	4.15167	3.32	2.60333	0.896667	-2.33	0.0566667	0.366667	0.7			11.5817	1.88667	2.92667	2.33167	0.763333	4.63667	-0.625	5.76667	0.345	1.68833	0.788333	12.255	3.18667	0.0233333
	11.665	2.10667	2.36667	2.99833	3.25167	2.22	2.70333	0.796667	-1.73	0.456667	1.06667	0.8			11.665	2.08667	1.52667	1.23167	1.46333	3.53667	-1.925	3.96667	-0.555	0.588333	1.48833	12.855	2.58667	-0.0766667
	11.7483	3.30667	2.26667	3.29833	3.95167	1.12	2.20333	1.59667	-1.63	1.35667	0.166667	0.4			11.7483	1.58667	3.22667	1.83167	3.26333	3.13667	-0.825	5.56667	0.145	0.188333	0.688333	13.155	3.28667	0.923333
	11.8317	2.00667	2.46667	3.39833	3.35167	1.82	1.10333	0.596667	-2.53	1.05667	-0.233333	0.9			11.8317	3.48667	3.12667	3.03167	2.86333	3.33667	-1.125	4.46667	0.045	1.28833	1.18833	13.355	2.88667	-0.876667
	11.915	1.80667	2.56667	4.29833	3.15167	1.72	2.30333	0.896667	-1.83	0.356667	1.06667	1.5			11.915	1.28667	3.32667	2.03167	2.46333	1.73667	-2.425	6.06667	0.045	0.988333	1.98833	14.455	2.98667	0.423333
	11.9983	1.30667	2.56667	3.99833	4.25167	1.02	1.80333	1.19667	-1.43	-0.0433333	0.566667	1.7			11.9983	1.58667	2.22667	2.03167	1.86333	3.53667	-0.625	5.06667	-1.455	-0.111667	2.08833	15.755	3.68667	0.0233333
	12.0817	0.606667	2.36667	2.79833	3.65167	1.82	1.70333	0.996667	-1.63	0.556667	-0.233333	1.8			12.0817	1.98667	1.12667	2.43167	2.06333	2.73667	-1.625	6.56667	-1.055	-0.111667	1.48833	15.055	3.38667	-0.976667
	12.165	2.00667	0.966667	4.49833	2.95167	2.62	1.70333	1.79667	-1.63	0.456667	0.366667	1.9			12.165	1.38667	0.726667	1.83167	1.46333	3.43667	-1.425	5.96667	-0.755	-0.511667	0.588333	17.855	2.58667	0.223333
	12.2483	0.806667	2.16667	4.59833	5.55167	2.02	2.40333	1.69667	-1.93	0.756667	0.966667	2.1			12.2483	1.68667	0.626667	2.13167	1.86333	4.13667	-0.525	5.36667	0.245	1.38833	1.68833	22.655	2.28667	1.22333
	12.3317	1.70667	2.06667	2.69833	4.05167	2.72	2.80333	1.19667	-1.03	0.756667	0.766667	1.8			12.3317	2.98667	2.82667	2.13167	1.96333	3.03667	-1.225	6.56667	-0.655	1.18833	2.28833	23.655	3.48667	0.323333
	12.415	1.40667	2.56667	2.89833	4.65167	1.42	2.50333	1.39667	-0.83	0.656667	0.966667	1.2			12.415	1.68667	1.92667	2.23167	1.96333	1.63667	-1.225	5.76667	0.045	0.988333	0.988333	23.455	3.48667	0.0233333
	12.4967	0.00666667	2.06667	2.79833	3.25167	1.32	2.00333	1.39667	-2.53	1.15667	-0.333333	0.8			12.4967	-0.313333	1.82667	2.43167	2.36333	3.23667	-0.925	5.46667	0.145	0.688333	0.788333	22.155	3.08667	0.123333
	12.58	0.206667	1.66667	4.19833	3.75167	1.42	2.40333	-0.00333333	-1.43	0.556667	1.06667	1.2			12.58	1.38667	0.626667	4.33167	1.66333	4.53667	-1.025	4.76667	-0.755	1.98833	1.38833	22.455	3.38667	0.523333
	12.6633	-0.0933333	1.86667	3.59833	3.35167	2.52	2.60333	1.69667	-1.93	1.25667	0.766667	2.7			12.6633	0.386667	2.22667	5.03167	3.46333	3.73667	-1.425	6.26667	0.645	0.188333	2.18833	24.155	3.38667	0.0233333
	12.7467	0.00666667	1.86667	3.69833	3.45167	0.72	2.00333	0.696667	-1.33	0.856667	0.466667	1.9			12.7467	-0.0133333	1.62667	4.23167	1.86333	3.23667	-1.225	4.56667	-0.655	1.58833	1.08833	23.755	3.18667	0.0233333
	12.83	0.106667	2.06667	4.09833	4.85167	1.62	1.80333	1.19667	-1.53	1.15667	0.966667	1.3			12.83	0.886667	1.42667	4.83167	3.56333	3.83667	-0.725	3.96667	-0.955	1.38833	1.78833	23.855	3.48667	0.0233333
	12.9133	0.106667	1.86667	2.79833	3.15167	0.62	2.60333	1.69667	-1.53	0.856667	0.966667	1			12.9133	0.0866667	1.82667	4.83167	2.56333	3.13667	-0.225	3.86667	0.145	1.38833	0.988333	26.455	2.48667	-0.276667
	12.9967	-0.993333	1.86667	2.59833	4.75167	3.22	0.703333	0.796667	-1.43	-0.543333	0.166667	0.9			12.9967	-0.613333	2.22667	5.33167	3.26333	2.93667	-1.825	4.96667	-0.855	0.388333	2.08833	23.155	4.38667	0.523333
	13.08	-0.693333	2.26667	3.49833	4.15167	3.12	2.60333	1.69667	-2.23	-0.243333	0.966667	1.2			13.08	0.586667	3.02667	4.23167	1.56333	2.63667	-0.825	5.06667	-1.255	0.688333	1.58833	24.355	2.88667	0.423333
	13.1633	-0.693333	2.96667	5.09833	4.65167	0.52	2.40333	0.996667	-1.93	0.656667	0.566667	2.3			13.1633	0.986667	2.02667	6.03167	1.96333	3.43667	-0.825	4.56667	0.045	-0.711667	1.68833	21.755	3.28667	0.723333
	13.2467	-0.393333	2.36667	2.79833	4.15167	1.82	3.10333	-0.00333333	-1.73	0.756667	-0.233333	1.2			13.2467	0.186667	3.62667	5.83167	2.76333	3.33667	-0.925	4.06667	-0.055	-0.111667	1.18833	23.255	3.78667	0.523333
	13.33	-0.293333	1.26667	3.09833	4.25167	2.62	0.903333	0.696667	-1.43	0.456667	0.166667	1.7			13.33	1.18667	2.52667	6.03167	2.36333	2.53667	-1.525	4.66667	-1.155	1.08833	1.48833	20.255	3.68667	-0.0766667
	13.4133	-1.79333	2.16667	3.69833	4.55167	1.12	2.40333	0.896667	-0.63	0.356667	0.266667	1.8			13.4133	0.386667	3.62667	4.83167	2.56333	3.13667	-2.725	2.86667	-0.155	0.288333	1.08833	22.055	4.48667	1.52333
	13.4967	-1.29333	0.866667	4.99833	3.55167	3.12	3.10333	1.39667	-1.63	0.856667	0.366667	2			13.4967	0.886667	1.62667	5.53167	0.463333	3.13667	-1.825	1.86667	-0.555	-0.411667	1.08833	21.955	2.28667	-0.376667
	13.58	-1.59333	1.36667	2.99833	3.75167	1.82	2.20333	0.896667	-0.83	0.156667	-0.233333	2			13.58	0.886667	2.32667	5.03167	1.96333	3.23667	-1.225	4.06667	1.145	0.188333	1.48833	24.255	2.88667	0.723333
	13.6633	-0.593333	2.86667	1.99833	5.95167	2.32	2.00333	1.49667	-1.23	0.956667	0.466667	2.5			13.6633	0.486667	1.32667	4.53167	1.36333	2.73667	-1.725	4.16667	0.245	1.68833	1.68833	26.555	2.18667	-0.176667
	13.7467	-0.993333	2.16667	4.09833	4.65167	1.62	2.60333	1.09667	0.37	0.156667	0.266667	1.3			13.7467	0.0866667	2.22667	4.93167	2.06333	2.53667	-0.825	2.76667	-0.455	1.08833	1.58833	28.155	4.48667	0.223333
	13.83	-0.793333	2.76667	3.09833	5.45167	1.52	2.10333	1.19667	-0.63	1.25667	0.566667	1.6			13.83	0.486667	2.62667	5.33167	2.36333	3.83667	-1.025	3.96667	-0.055	-1.21167	1.58833	27.255	3.68667	0.123333
	13.9133	-0.793333	1.46667	3.19833	2.65167	1.42	2.50333	0.796667	-0.73	0.356667	0.466667	2.5			13.9133	0.986667	0.726667	5.43167	2.36333	3.23667	-1.225	2.76667	-0.555	-0.611667	1.68833	25.155	2.28667	1.12333
	13.9967	-0.893333	1.86667	3.29833	4.35167	3.12	2.50333	1.19667	-0.63	2.35667	1.06667	2.2			13.9967	0.886667	2.92667	5.83167	0.363333	3.73667	-1.025	3.56667	0.445	-0.211667	1.28833	27.555	2.68667	0.523333
	14.08	0.106667	2.06667	3.69833	4.65167	2.22	1.70333	0.596667	0.17	0.556667	0.166667	1.7			14.08	0.786667	2.42667	6.83167	0.363333	3.23667	-0.325	2.16667	-0.155	-0.411667	2.18833	25.455	2.88667	-0.0766667
	14.1633	-0.293333	2.16667	2.49833	5.15167	1.82	2.10333	1.49667	0.37	0.956667	-0.233333	1.7			14.1633	-0.113333	2.22667	6.43167	1.86333	4.23667	-0.825	2.66667	0.045	-0.211667	1.88833	23.955	3.48667	0.323333
	14.2467	-1.09333	1.76667	2.59833	3.85167	1.72	1.90333	0.996667	-0.93	-0.243333	0.266667	2.2			14.2467	0.986667	2.82667	7.33167	1.86333	4.03667	-1.725	3.26667	-0.655	0.388333	1.18833	25.455	2.58667	0.0233333
	14.33	-0.793333	2.26667	2.59833	4.95167	2.72	1.80333	0.996667	-0.03	0.656667	0.666667	1.5			14.33	1.38667	1.82667	8.73167	2.66333	5.53667	-1.725	1.96667	0.045	-1.01167	1.38833	26.555	4.08667	-0.976667
	14.4133	-1.69333	1.46667	2.49833	3.35167	1.62	2.80333	0.196667	-0.83	-1.34333	-0.433333	1			14.4133	1.28667	1.62667	7.63167	3.46333	4.23667	-0.625	2.06667	0.045	-1.31167	1.98833	25.155	4.08667	-1.37667
	14.4967	-1.79333	0.366667	1.79833	2.75167	0.92	1.40333	0.496667	-1.93	-0.943333	-0.733333	1.7			14.4967	0.186667	2.12667	6.93167	6.16333	4.83667	-1.425	2.06667	0.445	-1.61167	1.68833	23.955	2.18667	0.123333
	14.58	-1.29333	1.46667	3.59833	4.15167	2.62	1.80333	0.396667	-1.53	1.05667	0.166667	0.5			14.58	0.586667	2.32667	7.23167	2.66333	4.83667	-2.025	1.96667	1.645	-0.111667	2.08833	22.455	3.88667	0.423333
	14.6633	-1.69333	0.466667	1.99833	4.35167	2.22	1.60333	0.196667	-1.33	0.556667	-0.633333	3.2			14.6633	-0.513333	2.22667	7.13167	2.76333	4.63667	-0.125	2.26667	0.345	-1.31167	2.28833	23.455	3.28667	0.423333
	14.7467	-2.19333	1.06667	2.69833	3.55167	1.72	2.00333	0.996667	-1.13	-0.443333	-0.333333	1.3			14.7467	0.986667	2.82667	6.83167	1.56333	4.63667	-1.025	2.26667	0.045	-1.11167	2.68833	20.455	3.88667	-0.176667
	14.83	-1.79333	1.26667	1.99833	5.05167	2.12	2.00333	0.0966667	-2.43	-0.543333	0.0666667	1.7			14.83	0.0866667	2.62667	6.23167	3.36333	4.63667	-1.025	0.666667	0.245	-1.21167	1.58833	21.155	3.58667	1.22333
	14.9133	-2.69333	1.26667	1.89833	3.85167	2.82	1.20333	0.396667	-1.13	0.656667	-0.533333	0.6			14.9133	-1.31333	1.82667	7.73167	4.46333	5.33667	-1.425	1.06667	0.245	-1.01167	2.68833	20.655	2.78667	0.523333
	14.9967	-2.29333	1.36667	3.79833	3.65167	1.62	2.00333	0.196667	-1.73	0.356667	-0.333333	1.2			14.9967	1.08667	1.82667	7.13167	3.56333	4.93667	-1.325	2.16667	0.545	-2.11167	1.58833	19.555	4.48667	0.723333
	15.08	-0.693333	1.86667	3.49833	4.05167	1.12	0.903333	0.196667	-3.13	0.556667	-0.433333	1.7			15.08	0.386667	1.12667	6.63167	4.06333	6.63667	-1.025	1.76667	-0.155	-1.31167	1.88833	19.155	3.58667	1.22333
	15.1633	-2.09333	1.36667	4.69833	3.65167	1.82	1.70333	0.596667	-1.93	-0.243333	-0.333333	1.9			15.1633	2.38667	1.42667	7.03167	4.36333	5.73667	0.175	0.0666667	0.945	-1.91167	1.88833	17.555	4.88667	1.22333
	15.2467	-1.39333	1.16667	4.09833	4.15167	2.42	1.70333	-0.103333	-2.93	0.656667	-0.233333	1.5			15.2467	0.486667	1.32667	7.83167	4.16333	5.33667	-1.625	0.666667	0.145	-2.41167	2.58833	19.155	3.88667	0.823333
	15.33	-2.29333	0.966667	3.49833	3.95167	3.82	2.00333	1.19667	-2.33	-0.343333	-0.433333	1.3			15.33	0.286667	1.62667	6.53167	6.16333	5.53667	-1.425	1.96667	0.545	-3.01167	1.08833	20.255	4.18667	0.923333
	15.4133	-1.59333	0.766667	3.59833	3.95167	1.52	1.00333	0.296667	-2.23	-0.343333	-0.333333	1.7			15.4133	0.786667	1.32667	7.53167	6.36333	5.03667	-1.125	0.366667	-0.955	-1.11167	1.88833	20.355	3.38667	0.223333
	15.4967	-2.69333	1.56667	3.79833	4.75167	2.52	2.20333	0.296667	-2.83	-0.843333	-0.133333	1.9			15.4967	0.186667	1.12667	6.93167	8.96333	4.93667	-2.025	1.66667	0.445	-1.01167	1.48833	17.955	2.08667	-0.576667
	15.58	-1.79333	0.966667	3.19833	3.95167	1.42	2.00333	0.196667	-2.63	0.456667	0.666667	2.5			15.58	-0.213333	1.92667	7.73167	10.0633	3.63667	-1.125	0.966667	-0.155	-0.211667	2.38833	19.255	2.28667	0.823333
	15.6633	-2.69333	1.16667	3.09833	3.85167	2.72	1.50333	0.496667	-2.23	0.656667	-0.633333	2.1			15.6633	1.18667	3.32667	7.03167	9.96333	4.83667	-0.325	1.26667	-0.655	-0.511667	2.58833	15.355	4.48667	0.523333
	15.7467	-0.993333	1.76667	3.59833	3.25167	1.82	0.903333	1.59667	-2.53	0.656667	-0.333333	2.5			15.7467	0.286667	3.02667	5.93167	7.66333	5.23667	-1.825	0.966667	0.245	-0.111667	2.08833	17.755	3.68667	0.0233333
	15.83	-0.493333	0.866667	3.69833	3.75167	1.12	3.00333	0.896667	-3.63	-0.443333	-1.03333	2.3			15.83	1.08667	1.92667	7.63167	11.0633	4.83667	0.975	1.86667	0.445	-1.41167	0.988333	17.255	2.78667	0.623333
	15.9133	-1.99333	0.666667	2.69833	4.45167	1.22	2.10333	0.496667	-3.43	0.956667	0.266667	1.1			15.9133	1.28667	3.12667	7.83167	11.3633	5.33667	1.575	0.866667	0.545	-1.71167	2.08833	16.255	3.18667	1.12333
	15.9967	-2.49333	1.36667	2.79833	2.75167	1.62	3.30333	0.896667	-3.03	0.956667	-0.233333	1			15.9967	1.08667	2.62667	6.63167	8.86333	6.43667	1.775	3.06667	0.045	-1.71167	1.98833	17.755	2.48667	0.823333
	16.08	-2.19333	1.16667	3.19833	3.45167	1.72	0.303333	0.596667	-3.13	-1.24333	-0.533333	2.7			16.08	2.08667	2.12667	7.23167	9.46333	7.53667	0.675	1.36667	0.345	-2.91167	1.78833	13.955	3.38667	0.223333
	16.1633	-1.19333	0.866667	3.69833	4.85167	1.52	2.10333	0.696667	-2.33	0.956667	-0.333333	1.8			16.1633	1.08667	2.42667	6.93167	10.3633	8.53667	2.075	0.966667	0.345	-2.41167	2.28833	14.855	3.88667	1.02333
	16.2467	-0.893333	1.06667	3.29833	3.85167	2.82	1.60333	0.0966667	-3.23	0.356667	-0.233333	2.7			16.2467	0.486667	3.22667	6.53167	9.46333	7.43667	1.375	1.26667	-0.855	-2.21167	1.88833	12.955	2.88667	1.82333
	16.33	-1.39333	1.96667	2.49833	3.05167	1.92	2.80333	1.49667	-3.33	0.556667	-0.733333	2.6			16.33	0.386667	3.12667	5.73167	9.86333	7.53667	0.875	1.26667	-0.455	-1.01167	1.98833	13.255	2.78667	1.12333
	16.4133	-2.09333	0.566667	3.29833	4.15167	0.62	2.20333	0.396667	-2.83	-0.0433333	-1.43333	2.2			16.4133	0.386667	2.62667	5.63167	8.26333	8.53667	0.775	1.36667	-0.255	-3.11167	1.68833	12.855	3.48667	0.823333
	16.4967	-1.59333	0.966667	3.29833	4.05167	1.42	2.10333	0.496667	-4.03	0.156667	0.266667	1.3			16.4967	0.386667	2.52667	6.43167	8.96333	7.33667	1.775	0.566667	0.545	-1.81167	1.48833	13.555	4.28667	0.123333
	16.58	-1.09333	0.866667	4.39833	4.45167	1.42	0.603333	0.796667	-3.13	-0.0433333	-0.0333333	2.3			16.58	-0.313333	3.92667	5.83167	8.46333	7.73667	1.275	0.0666667	0.345	-2.01167	1.88833	14.555	3.48667	1.22333
	16.6633	-2.09333	0.466667	3.99833	3.45167	1.52	0.803333	0.296667	-4.53	0.356667	-1.23333	1.3			16.6633	1.48667	2.62667	6.33167	7.76333	6.63667	3.275	1.36667	0.445	-2.51167	2.08833	15.255	2.98667	0.0233333
	16.7467	0.306667	1.76667	3.39833	3.95167	1.52	2.40333	-0.203333	-3.43	0.256667	-0.0333333	2.7			16.7467	-0.113333	2.12667	5.43167	9.66333	6.33667	3.175	1.46667	1.745	-1.61167	2.18833	12.455	3.68667	0.423333
	16.83	-0.193333	1.66667	4.19833	4.55167	2.12	1.50333	0.696667	-3.93	-0.243333	-0.433333	1.3			16.83	1.58667	0.926667	5.83167	8.56333	6.63667	3.875	0.266667	0.345	-2.21167	2.48833	13.855	3.58667	1.42333
	16.9133	-2.49333	1.26667	3.99833	3.65167	1.92	1.80333	0.796667	-3.33	-0.0433333	-0.433333	2.3			16.9133	0.386667	2.12667	6.03167	9.96333	6.63667	2.075	2.26667	0.445	-1.31167	1.98833	13.655	4.48667	-0.376667
	16.9967	-1.29333	1.46667	4.29833	2.55167	2.72	1.60333	-0.00333333	-4.23	-0.643333	0.366667	2.7			16.9967	-0.713333	1.92667	5.63167	8.76333	7.23667	1.375	0.966667	1.045	-2.11167	2.48833	12.255	3.28667	1.02333
	17.08	-1.49333	0.166667	3.59833	4.25167	1.72	1.70333	0.496667	-3.93	0.256667	-0.133333	2.4			17.08	0.986667	2.22667	6.53167	8.56333	6.13667	1.475	0.566667	0.245	-1.81167	1.68833	11.955	4.18667	0.223333
	17.1633	-1.59333	1.26667	4.19833	4.55167	1.62	2.00333	0.996667	-4.23	0.256667	0.166667	2.2			17.1633	0.986667	4.12667	7.03167	9.06333	6.83667	2.375	0.966667	0.145	-1.31167	1.58833	13.055	3.68667	1.92333
	17.2467	-1.39333	0.766667	5.29833	4.45167	2.52	2.60333	0.296667	-4.13	-0.243333	-1.03333	2.8			17.2467	0.986667	3.62667	6.53167	10.7633	5.23667	1.275	1.56667	-0.155	-2.81167	1.68833	11.955	2.38667	1.02333
	17.33	-1.89333	2.06667	3.79833	4.65167	2.02	1.30333	-0.203333	-3.63	0.256667	0.166667	4.6			17.33	0.286667	2.12667	6.03167	10.5633	5.83667	0.975	1.56667	0.245	-1.71167	1.68833	10.755	2.88667	0.223333
	17.4133	-2.09333	1.26667	3.99833	3.95167	2.12	2.00333	0.996667	-3.63	0.356667	-0.233333	3.7			17.4133	1.78667	3.62667	5.83167	10.6633	5.73667	1.075	1.86667	-0.255	-1.61167	2.18833	10.555	3.88667	0.0233333
	17.4967	-1.49333	0.966667	3.79833	3.95167	1.52	0.903333	1.39667	-3.73	-0.443333	-0.133333	2			17.4967	1.58667	1.82667	5.63167	10.7633	5.73667	0.575	0.666667	0.945	-0.411667	2.18833	10.755	4.38667	0.723333
	17.58	-1.89333	1.46667	4.69833	4.25167	0.82	1.80333	0.196667	-4.13	-0.443333	-0.133333	1.5			17.58	2.08667	3.02667	4.63167	11.0633	5.83667	0.275	-0.0333333	-0.155	-2.11167	1.98833	12.855	2.68667	-0.276667
	17.6633	-1.59333	1.36667	6.09833	3.95167	2.82	3.10333	1.49667	-4.03	0.0566667	-0.133333	2.4			17.6633	0.986667	3.52667	6.13167	9.86333	5.33667	0.575	1.26667	0.245	-1.91167	1.08833	15.155	3.98667	0.323333
	17.7467	-1.29333	1.06667	5.09833	4.15167	1.92	1.30333	0.0966667	-4.23	-0.543333	-0.433333	3.1			17.7467	1.08667	3.42667	5.63167	12.1633	6.73667	1.175	1.26667	-0.055	-1.31167	1.88833	12.355	2.68667	0.323333
	17.83	-0.393333	1.96667	4.99833	3.45167	3.42	2.20333	0.796667	-4.03	-0.243333	-0.433333	3			17.83	0.986667	3.42667	5.03167	11.7633	7.23667	0.875	0.466667	-0.055	-1.71167	2.68833	12.055	4.08667	0.223333
	17.9133	-1.79333	1.36667	4.79833	4.45167	3.72	3.00333	0.596667	-4.63	0.456667	-0.133333	2.4			17.9133	0.186667	3.92667	5.83167	12.5633	6.13667	-0.225	0.966667	1.045	-1.81167	1.78833	12.755	2.98667	0.423333
	17.9967	0.00666667	1.66667	5.39833	4.95167	3.32	0.303333	0.0966667	-2.73	0.756667	-0.133333	1.3			17.9967	1.38667	5.02667	5.33167	15.4633	6.43667	0.275	1.36667	1.145	-1.71167	1.18833	12.955	4.18667	-0.0766667
	18.08	-2.39333	0.366667	5.39833	4.85167	2.92	1.90333	-0.203333	-3.83	-1.54333	0.266667	2.2			18.08	0.286667	5.82667	5.33167	16.1633	6.53667	0.575	0.166667	1.345	-0.911667	2.18833	12.655	4.18667	1.42333
	18.1633	-1.99333	1.36667	4.49833	3.65167	2.72	1.70333	0.496667	-3.23	-0.943333	-0.133333	2.6			18.1633	0.0866667	4.92667	6.03167	12.6633	5.73667	0.475	0.366667	0.045	-1.51167	2.68833	13.355	3.08667	0.223333
	18.2467	-1.59333	1.56667	5.59833	4.55167	3.12	3.10333	0.196667	-4.73	-0.243333	-0.733333	3.3			18.2467	1.48667	4.42667	5.73167	15.9633	5.93667	0.375	0.0666667	-0.155	-2.01167	2.78833	12.055	4.38667	0.823333
	18.33	-3.09333	1.76667	5.99833	5.05167	3.02	2.30333	0.596667	-3.03	0.656667	-0.633333	2.4			18.33	0.986667	3.92667	6.33167	14.9633	6.93667	0.275	0.866667	0.745	-0.811667	2.48833	11.855	2.98667	1.52333
	18.4133	-1.79333	1.66667	6.39833	4.15167	3.72	1.60333	0.596667	-3.73	-0.143333	0.166667	3.1			18.4133	4.18667	5.02667	4.83167	13.6633	5.93667	-0.225	1.36667	1.445	-1.41167	2.38833	11.455	4.78667	1.22333
	18.4967	-2.69333	1.16667	4.89833	5.55167	3.22	1.00333	0.696667	-3.93	-0.343333	-0.0333333	1.6			18.4967	2.88667	5.32667	6.43167	13.6633	5.53667	0.575	1.06667	1.345	-2.31167	1.38833	11.455	3.18667	0.523333
	18.58	-2.89333	1.66667	4.19833	3.95167	2.22	2.20333	1.09667	-3.73	-0.343333	0.266667	3.3			18.58	1.28667	4.12667	4.73167	14.5633	5.43667	-0.525	1.06667	0.845	-2.21167	2.48833	12.155	3.68667	0.723333
	18.6633	-2.09333	1.16667	4.69833	3.65167	2.52	1.30333	-0.403333	-4.03	-0.643333	-0.933333	2.4			18.6633	2.88667	4.42667	5.63167	16.9633	5.63667	-0.425	1.16667	1.145	-1.41167	2.28833	12.355	4.08667	0.523333
	18.7467	-1.89333	2.06667	4.69833	3.75167	3.32	1.80333	0.696667	-4.43	1.25667	0.366667	1.8			18.7467	1.98667	4.42667	6.33167	17.2633	5.23667	0.375	0.766667	1.445	-2.71167	1.88833	13.255	2.88667	0.823333
	18.83	-1.09333	1.76667	4.89833	3.95167	2.12	1.90333	0.296667	-3.03	-0.343333	0.866667	2.6			18.83	2.28667	4.72667	5.23167	19.3633	6.13667	0.075	0.466667	0.845	-2.31167	1.78833	13.455	3.58667	0.523333
	18.9133	-1.69333	2.16667	4.79833	4.45167	3.32	1.90333	0.0966667	-3.53	0.256667	-0.633333	3.4			18.9133	5.48667	3.22667	5.93167	18.1633	5.53667	0.175	1.36667	1.045	-2.41167	2.48833	13.455	3.78667	0.423333
	18.9967	-2.29333	2.06667	3.69833	4.15167	1.72	3.30333	-0.203333	-3.63	0.756667	0.566667	2			18.9967	5.68667	3.82667	6.33167	16.7633	6.63667	0.775	0.466667	0.345	-2.41167	1.68833	11.155	5.58667	1.02333
	19.08	-3.09333	2.56667	6.69833	4.45167	2.62	2.90333	0.196667	-4.03	1.05667	-0.833333	2			19.08	8.78667	5.22667	5.43167	15.9633	6.33667	-0.325	0.666667	-0.155	-2.11167	1.58833	12.755	4.28667	-0.0766667
	19.1633	-2.59333	1.66667	4.89833	4.05167	2.12	1.70333	0.396667	-3.73	0.556667	0.366667	2.4			19.1633	8.38667	3.92667	6.13167	15.5633	5.23667	-0.125	-0.433333	0.445	-2.61167	2.08833	13.555	5.38667	1.02333
	19.2467	-1.79333	1.86667	4.79833	4.85167	2.02	1.80333	0.796667	-3.73	-0.243333	-0.633333	4.1			19.2467	8.38667	4.52667	5.13167	14.2633	5.73667	0.775	0.666667	1.145	-3.61167	2.68833	12.755	3.38667	0.223333
	19.33	-0.893333	1.26667	4.29833	4.15167	1.82	1.90333	0.696667	-3.93	1.15667	-0.633333	2.4			19.33	9.28667	4.62667	5.93167	14.8633	7.03667	-1.225	1.06667	0.345	-2.61167	2.48833	12.755	3.88667	0.823333
	19.4133	-1.49333	1.16667	4.79833	4.85167	2.52	1.80333	0.0966667	-4.43	0.556667	0.166667	3			19.4133	9.78667	4.52667	6.13167	14.2633	4.73667	-1.225	1.46667	0.545	-1.91167	1.98833	13.155	3.88667	0.423333
	19.4967	-1.89333	0.766667	3.89833	3.75167	2.12	3.00333	0.796667	-3.83	0.256667	0.566667	2.1			19.4967	9.98667	3.62667	5.93167	13.0633	6.73667	-0.525	1.36667	0.745	-2.11167	3.38833	12.955	4.28667	0.123333
	19.58	-1.29333	1.76667	4.29833	2.95167	4.02	1.50333	-0.503333	-4.73	0.556667	0.166667	2.4			19.58	11.1867	2.72667	5.83167	13.9633	4.63667	-0.925	2.16667	1.445	-2.81167	2.58833	12.855	3.18667	0.823333
	19.6633	-1.59333	1.96667	3.99833	4.75167	2.92	2.90333	1.49667	-3.73	0.756667	-0.533333	2.9			19.6633	12.2867	4.42667	5.53167	12.4633	5.63667	-0.925	0.566667	0.845	-2.51167	2.58833	13.055	4.78667	0.0233333
	19.7467	-0.693333	1.26667	3.39833	5.05167	1.22	2.40333	0.896667	-3.43	0.556667	0.366667	2.3			19.7467	8.98667	4.92667	7.13167	13.9633	6.93667	-0.825	0.0666667	1.145	-1.51167	2.18833	12.555	3.48667	0.0233333
	19.83	-1.79333	1.96667	2.49833	3.55167	2.12	0.903333	0.296667	-4.03	0.456667	-0.0333333	2.6			19.83	8.98667	4.72667	5.93167	13.6633	5.73667	-1.325	1.76667	1.445	-2.01167	2.68833	11.955	2.58667	1.42333
	19.9133	-0.593333	1.46667	3.49833	4.25167	1.72	3.30333	1.39667	-3.73	0.456667	-0.933333	3			19.9133	11.3867	6.42667	5.53167	13.4633	5.63667	0.775	-1.23333	0.245	-1.71167	1.38833	13.255	3.88667	1.22333
	19.9967	1.20667	2.66667	4.79833	4.35167	2.12	3.80333	0.996667	-3.93	0.956667	-0.233333	3.2			19.9967	9.78667	5.22667	5.53167	12.4633	5.53667	-0.425	1.56667	1.445	-1.41167	1.68833	14.655	3.58667	0.423333
	20.08	1.40667	0.366667	3.19833	5.65167	2.42	2.00333	0.896667	-4.23	1.15667	-0.333333	1.9			20.08	9.38667	5.62667	4.03167	12.4633	6.13667	0.075	0.766667	1.045	-0.411667	2.58833	12.955	3.58667	0.623333
	20.1633	-0.193333	1.76667	3.69833	5.05167	2.12	2.00333	1.09667	-2.73	-0.743333	-0.933333	3.1			20.1633	8.68667	4.82667	5.03167	12.6633	5.23667	0.075	0.866667	1.545	-1.71167	2.78833	11.755	2.68667	0.923333
	20.2467	1.30667	1.86667	2.49833	5.25167	0.92	1.60333	1.69667	-3.73	0.556667	0.766667	3			20.2467	7.18667	7.72667	5.43167	10.8633	5.13667	-0.825	-0.533333	0.745	-1.81167	2.88833	12.355	3.78667	-0.476667
	20.33	0.806667	1.16667	3.49833	4.45167	2.22	1.40333	1.39667	-3.43	0.556667	-0.433333	2			20.33	7.68667	5.72667	5.63167	11.3633	5.83667	-0.525	0.566667	0.145	-1.51167	0.788333	13.255	3.68667	0.723333
	20.4133	0.906667	1.76667	3.29833	5.55167	1.92	2.30333	0.796667	-2.73	0.556667	0.0666667	2.9			20.4133	12.3867	5.22667	4.83167	11.8633	4.63667	-0.325	0.0666667	1.545	-1.81167	2.38833	12.555	3.98667	1.92333
	20.4967	-1.19333	2.76667	3.99833	6.05167	1.32	1.70333	1.19667	-3.93	1.45667	-0.0333333	2.4			20.4967	11.6867	5.72667	4.83167	12.7633	5.53667	-0.025	0.166667	0.645	-0.611667	2.78833	13.155	3.68667	0.823333
	20.58	-0.993333	1.86667	3.29833	5.65167	2.02	1.90333	0.896667	-4.43	0.356667	0.166667	2.3			20.58	9.18667	4.12667	3.93167	10.7633	4.83667	-0.025	0.866667	1.745	-0.611667	3.08833	13.055	4.08667	3.32333
	20.6633	-1.09333	3.06667	4.09833	5.15167	1.72	2.90333	1.09667	-4.03	1.55667	-0.433333	2.9			20.6633	10.3867	2.92667	4.93167	9.36333	5.13667	-0.725	-0.233333	1.345	-2.21167	2.88833	12.555	3.48667	1.22333
	20.7467	0.806667	1.96667	3.49833	5.65167	1.52	1.50333	1.79667	-3.83	1.35667	-0.433333	2			20.7467	13.0867	4.22667	5.03167	9.56333	5.83667	-0.725	-1.53333	0.245	-2.81167	3.28833	13.255	2.28667	1.72333
	20.8283	0.306667	2.76667	3.29833	4.65167	1.22	3.20333	0.796667	-4.43	0.556667	-0.633333	2.2			20.8283	15.6867	4.02667	4.03167	9.56333	4.63667	-1.025	-0.533333	1.345	-2.81167	4.08833	12.755	3.48667	0.823333
	20.9117	0.206667	2.16667	3.79833	4.35167	1.42	2.00333	0.696667	-4.13	-0.443333	0.166667	2.2			20.9117	10.0867	4.92667	3.73167	9.66333	4.73667	-1.325	-0.933333	-0.055	-2.81167	3.78833	12.755	2.68667	-0.176667
	20.995	-0.493333	3.06667	3.99833	4.15167	0.92	1.90333	0.596667	-4.03	0.956667	-1.03333	3.2			20.995	11.9867	3.52667	4.33167	9.96333	5.03667	-0.925	-0.333333	0.745	-2.71167	2.28833	10.655	2.58667	0.823333
	21.0783	-1.09333	2.46667	3.89833	5.15167	2.22	1.70333	1.89667	-5.03	1.05667	-0.0333333	2.7			21.0783	9.88667	4.62667	4.43167	8.36333	3.73667	-1.825	-0.933333	0.245	-1.01167	3.08833	10.955	1.78667	1.92333
	21.1617	-0.493333	3.06667	4.09833	5.05167	2.12	3.40333	-0.103333	-3.83	0.556667	-0.533333	2.7			21.1617	7.28667	3.92667	4.63167	6.76333	4.53667	-1.825	-0.0333333	1.445	-2.21167	2.58833	11.355	3.38667	2.22333
	21.245	-0.693333	3.26667	4.89833	5.45167	2.62	1.80333	1.29667	-3.13	1.25667	-0.133333	2.6			21.245	7.88667	6.12667	3.83167	8.66333	3.73667	-1.025	-0.933333	1.745	-3.11167	2.38833	11.355	2.78667	1.22333
	21.3283	-0.893333	3.36667	4.19833	4.95167	2.82	2.40333	1.39667	-3.83	0.456667	-0.233333	2			21.3283	7.88667	5.72667	4.93167	8.66333	4.73667	-0.325	-1.23333	0.945	-2.91167	3.48833	13.955	2.88667	1.82333
	21.4117	-1.29333	3.46667	5.69833	4.85167	2.22	1.50333	0.596667	-3.73	-0.143333	0.266667	1.9			21.4117	7.88667	5.12667	4.03167	8.66333	4.43667	-1.325	-0.333333	0.245	-0.111667	3.68833	12.455	2.48667	1.62333
	21.495	-1.89333	3.16667	3.99833	4.45167	2.82	2.00333	0.896667	-3.43	0.456667	-0.0333333	2.5			21.495	5.58667	4.82667	4.33167	7.76333	3.63667	-0.825	-0.733333	0.845	-3.21167	2.58833	10.955	4.08667	1.02333
	21.5783	-0.493333	2.86667	5.09833	4.85167	0.92	1.70333	1.29667	-3.53	0.656667	0.166667	3			21.5783	6.68667	3.62667	3.83167	7.56333	4.03667	-1.425	-0.133333	0.745	-2.01167	3.88833	12.955	3.08667	1.82333
	21.6617	-1.49333	3.16667	4.99833	5.25167	1.22	2.60333	0.0966667	-3.73	0.656667	-0.0333333	1.8			21.6617	5.88667	4.42667	3.63167	9.26333	4.53667	-1.125	1.16667	1.245	-2.11167	2.68833	13.255	3.68667	1.42333
	21.745	-1.59333	3.96667	3.99833	4.85167	1.72	1.00333	0.896667	-4.63	0.856667	-0.533333	2.6			21.745	8.28667	2.12667	3.83167	8.06333	4.43667	-1.825	1.46667	1.345	-2.81167	4.28833	13.955	2.58667	1.12333
	21.8283	-1.29333	2.56667	3.69833	4.65167	1.22	1.70333	1.19667	-3.23	1.15667	0.0666667	3.1			21.8283	7.38667	3.32667	3.43167	8.26333	4.83667	-1.125	1.96667	0.445	-3.81167	4.98833	14.155	2.78667	1.42333
	21.9117	-0.793333	3.26667	4.49833	4.45167	0.62	1.80333	0.996667	-3.73	0.656667	0.766667	1.6			21.9117	5.68667	3.42667	5.33167	7.16333	5.03667	-1.825	-0.433333	0.745	-3.21167	3.98833	11.855	1.78667	1.02333
	21.995	-1.09333	4.56667	4.49833	5.65167	1.32	2.90333	0.896667	-5.33	0.356667	1.76667	2.6			21.995	5.68667	5.42667	4.13167	7.26333	3.53667	-0.525	0.366667	0.845	-3.21167	4.88833	13.255	1.58667	0.723333
	22.0783	-1.19333	3.96667	2.79833	4.45167	1.82	3.30333	0.696667	-3.83	0.256667	0.366667	2.2			22.0783	5.28667	3.22667	4.13167	8.16333	4.43667	-0.825	-0.133333	1.645	-3.11167	3.78833	14.855	2.88667	1.32333
	22.1617	0.106667	3.76667	3.19833	5.15167	2.32	2.20333	0.396667	-5.13	0.156667	0.366667	3			22.1617	6.98667	3.62667	4.93167	9.06333	4.83667	-2.025	0.166667	2.045	-2.11167	3.98833	13.355	2.88667	1.92333
	22.245	0.706667	3.06667	3.69833	4.45167	1.82	1.20333	1.09667	-4.03	1.05667	0.366667	2.3			22.245	6.18667	5.82667	3.93167	9.16333	5.03667	-1.125	0.266667	0.745	-3.61167	4.48833	14.455	2.88667	1.62333
	22.3283	0.906667	3.96667	3.49833	4.95167	2.12	2.10333	1.09667	-3.93	0.0566667	-0.233333	3.2			22.3283	6.08667	4.02667	4.73167	7.36333	5.23667	-0.225	0.666667	0.545	-2.61167	6.18833	11.755	2.48667	1.12333
	22.4117	0.506667	3.16667	3.49833	6.05167	2.82	1.70333	0.796667	-3.93	0.456667	0.766667	2.9			22.4117	4.98667	5.02667	3.83167	7.76333	3.93667	0.375	0.0666667	1.145	-3.51167	5.08833	14.255	2.78667	0.423333
	22.495	0.106667	3.76667	3.79833	5.25167	1.92	2.90333	0.896667	-4.23	-0.143333	0.466667	2			22.495	5.58667	6.42667	4.73167	6.06333	3.23667	0.275	-1.83333	1.645	-4.01167	4.78833	13.155	4.28667	2.12333
	22.5783	1.20667	3.56667	4.29833	5.45167	1.82	1.60333	0.496667	-3.03	0.456667	-0.0333333	1.9			22.5783	5.88667	4.02667	4.23167	7.46333	4.63667	0.775	-0.233333	1.245	-3.01167	4.38833	13.355	3.88667	1.02333
	22.6617	1.80667	2.86667	1.79833	4.65167	2.22	3.20333	0.296667	-4.03	1.45667	0.466667	1.3			22.6617	5.18667	6.12667	5.23167	8.26333	4.03667	-0.525	-0.733333	0.645	-3.31167	4.98833	15.755	2.78667	0.823333
	22.745	-0.193333	3.06667	4.09833	5.05167	2.42	2.40333	0.496667	-3.13	1.15667	0.266667	1.5			22.745	5.48667	5.12667	4.53167	6.06333	4.33667	-1.325	0.566667	1.745	-2.91167	4.38833	14.255	3.48667	1.52333
	22.8283	0.206667	3.06667	3.49833	5.35167	2.02	2.10333	0.696667	-3.23	0.956667	0.166667	1			22.8283	4.28667	3.82667	4.83167	7.16333	4.13667	-0.725	-0.333333	0.445	-2.41167	3.88833	11.855	2.08667	0.823333
	22.9117	1.00667	3.16667	3.79833	5.25167	1.92	1.10333	1.09667	-3.93	1.15667	0.266667	1.4			22.9117	4.28667	5.42667	4.13167	4.76333	5.13667	-1.725	-0.533333	0.545	-2.81167	3.78833	10.355	2.48667	1.32333
	22.995	0.906667	3.36667	2.99833	6.25167	2.92	2.30333	0.996667	-3.23	0.956667	-0.233333	1.7			22.995	4.88667	4.22667	3.33167	6.66333	4.93667	-0.425	0.766667	0.845	-2.91167	4.78833	10.955	2.88667	0.923333
	23.0783	0.406667	2.76667	3.29833	5.95167	2.62	2.10333	-0.00333333	-3.43	0.756667	1.16667	2.7			23.0783	4.38667	4.02667	3.93167	5.56333	3.73667	0.375	-0.433333	2.145	-3.31167	4.18833	12.055	3.08667	0.523333
	23.1617	1.30667	3.16667	2.49833	6.45167	2.22	2.80333	0.896667	-4.23	0.456667	0.766667	1.9			23.1617	6.08667	4.92667	4.73167	7.86333	4.53667	-0.325	0.666667	1.445	-3.31167	4.08833	11.255	2.98667	1.22333
	23.245	1.40667	3.36667	2.29833	5.25167	3.02	3.20333	1.19667	-3.43	0.756667	0.866667	1.2			23.245	4.98667	3.82667	5.03167	5.36333	4.73667	-0.725	-0.833333	1.345	-3.41167	4.18833	13.055	3.98667	-0.0766667
	23.3283	0.206667	4.56667	2.89833	5.75167	2.92	3.00333	0.296667	-3.93	1.55667	-0.133333	2.3			23.3283	3.88667	5.12667	5.13167	6.06333	4.73667	-0.325	-0.733333	1.245	-1.21167	3.88833	12.055	3.48667	0.223333
	23.4117	1.00667	4.46667	3.19833	5.65167	1.62	1.80333	-0.103333	-3.83	-0.0433333	-0.0333333	1.4			23.4117	4.28667	5.52667	3.93167	8.26333	5.93667	0.075	0.266667	1.045	-1.51167	3.58833	12.755	3.68667	0.723333
	23.495	0.906667	3.96667	3.09833	5.65167	2.52	2.60333	0.296667	-2.63	0.856667	-0.733333	1.9			23.495	5.08667	6.82667	4.03167	6.06333	5.63667	0.175	-0.933333	1.445	-2.31167	3.58833	10.555	2.18667	1.22333
	23.5783	0.906667	3.16667	2.79833	5.45167	3.02	2.00333	0.696667	-3.03	1.35667	-0.533333	1.4			23.5783	4.68667	4.52667	3.43167	5.36333	4.63667	-0.725	0.0666667	0.945	-2.21167	3.68833	11.155	3.68667	0.423333
	23.6617	0.306667	4.16667	3.79833	6.15167	3.12	3.30333	0.496667	-2.83	1.25667	0.666667	1.2			23.6617	4.98667	7.92667	4.03167	6.06333	3.73667	-1.225	-0.733333	0.645	-1.91167	3.58833	11.555	3.48667	1.82333
	23.745	-0.0933333	3.86667	3.39833	5.45167	4.32	4.10333	0.496667	-2.83	1.15667	0.266667	1.5			23.745	4.78667	6.92667	3.53167	6.56333	4.03667	-0.425	-1.23333	0.445	-2.11167	3.68833	11.455	2.68667	1.12333
	23.8283	-0.793333	3.26667	2.19833	4.95167	1.92	3.70333	0.196667	-3.73	1.05667	0.166667	2.7			23.8283	3.68667	7.12667	3.23167	8.86333	3.43667	-0.325	-0.333333	1.145	-2.21167	3.58833	9.355	1.98667	0.623333
	23.9117	0.406667	2.96667	2.09833	5.05167	2.92	2.30333	1.29667	-3.23	1.55667	0.566667	1.8			23.9117	3.58667	7.22667	4.73167	5.56333	6.03667	0.275	-1.13333	1.145	-2.21167	3.38833	10.655	2.38667	0.523333
	23.995	0.106667	3.46667	1.79833	4.85167	3.22	4.30333	0.296667	-2.93	1.45667	0.0666667	2.3			23.995	4.48667	5.82667	4.83167	6.26333	5.63667	0.675	0.866667	0.945	-2.81167	4.08833	9.555	2.28667	1.32333
	24.0783	-0.893333	3.66667	2.49833	6.05167	3.12	3.40333	0.796667	-3.73	0.556667	-0.533333	1.6			24.0783	3.18667	8.12667	3.93167	5.76333	4.33667	-0.525	0.766667	30.745	-3.81167	3.48833	10.855	3.48667	0.923333
	24.1617	0.206667	2.76667	1.29833	6.55167	3.32	1.70333	0.796667	-3.03	1.15667	1.06667	1.1			24.1617	5.28667	7.52667	5.03167	5.36333	4.93667	-0.125	-0.333333	41.245	-3.31167	3.08833	11.955	2.28667	1.42333
	24.245	0.306667	3.76667	3.29833	4.65167	2.92	2.20333	0.496667	-3.33	0.156667	0.366667	2.2			24.245	5.68667	10.4267	4.63167	4.76333	4.63667	0.275	0.166667	44.145	-3.21167	3.18833	11.155	3.08667	0.823333
	24.3283	-0.893333	3.56667	1.89833	5.75167	3.02	2.20333	0.796667	-3.83	0.156667	-0.133333	0.9			24.3283	3.58667	7.52667	4.63167	5.16333	4.43667	-0.625	-0.333333	44.045	-2.21167	3.48833	10.955	2.78667	0.923333
	24.4117	-0.0933333	4.26667	1.99833	5.35167	1.22	1.90333	1.09667	-4.43	0.856667	-0.633333	1.2			24.4117	4.78667	7.52667	4.93167	5.16333	4.23667	-0.425	0.666667	43.445	-2.61167	2.98833	11.255	4.18667	0.823333
	24.495	-0.493333	2.46667	1.89833	5.75167	4.12	2.70333	1.59667	-3.93	1.35667	0.0666667	2.2			24.495	4.68667	10.1267	5.03167	6.76333	3.63667	-0.225	-1.13333	42.745	-1.11167	2.68833	12.255	2.88667	1.72333
	24.5783	-0.493333	2.86667	0.898333	6.05167	2.42	3.90333	0.796667	-3.83	1.65667	-0.0333333	2.4			24.5783	4.48667	11.5267	3.73167	6.36333	5.13667	-0.225	1.26667	44.045	-3.51167	3.28833	11.355	3.88667	1.12333
	24.6617	0.606667	2.46667	1.39833	6.95167	2.32	1.90333	0.596667	-4.13	1.65667	0.966667	1.8			24.6617	4.78667	10.3267	5.43167	5.46333	4.13667	-1.325	-1.03333	44.645	-3.11167	3.88833	11.655	1.98667	0.823333
	24.745	-0.193333	2.86667	1.29833	4.15167	1.52	1.90333	0.796667	-4.33	0.656667	0.166667	1.8			24.745	3.38667	9.72667	5.83167	4.86333	4.23667	-0.025	-1.53333	43.445	-3.51167	3.78833	7.755	2.58667	-0.0766667
	24.8283	0.206667	3.36667	3.79833	5.55167	2.32	3.50333	0.296667	-3.43	1.25667	-0.0333333	1.4			24.8283	4.78667	10.9267	5.13167	4.86333	4.83667	-0.625	-0.833333	43.245	-4.31167	3.38833	10.055	3.08667	0.0233333
	24.9117	0.706667	2.06667	1.79833	5.75167	3.12	4.10333	1.19667	-4.63	0.456667	0.966667	2			24.9117	2.88667	11.2267	4.03167	6.56333	4.23667	-0.025	0.266667	40.245	-3.51167	3.48833	8.355	2.28667	0.323333
	24.995	1.00667	2.86667	1.29833	6.25167	2.62	4.50333	1.79667	-3.33	1.05667	0.0666667	1			24.995	4.08667	12.2267	3.93167	5.16333	3.53667	-0.925	0.366667	39.945	-3.41167	2.58833	8.755	2.68667	1.02333
	25.0783	0.206667	3.16667	0.198333	5.25167	4.12	3.60333	2.79667	-3.03	0.0566667	1.56667	1.3			25.0783	4.18667	11.2267	4.63167	6.26333	4.33667	-0.825	-1.03333	39.545	-2.91167	3.18833	8.955	2.68667	0.923333
	25.1617	0.106667	3.26667	0.898333	4.95167	2.42	4.50333	1.59667	-3.23	1.15667	0.366667	1.4			25.1617	2.48667	9.12667	4.63167	6.86333	5.23667	-0.625	0.0666667	39.445	-3.41167	2.68833	9.355	2.68667	1.12333
	25.245	1.10667	2.16667	1.89833	5.95167	3.32	4.10333	1.59667	-4.33	1.95667	1.46667	1.2			25.245	2.38667	12.2267	3.93167	6.56333	4.33667	0.875	0.566667	39.045	-4.11167	2.08833	9.055	1.78667	0.323333
	25.3283	1.50667	3.06667	-1.20167	6.35167	1.72	4.90333	1.89667	-4.83	2.05667	0.566667	2.2			25.3283	2.98667	12.3267	4.83167	6.46333	4.13667	-0.525	-0.333333	32.445	-2.91167	3.48833	6.855	2.58667	0.523333
	25.4117	0.506667	2.96667	-0.00166667	5.55167	2.92	3.50333	4.39667	-2.73	1.15667	0.166667	2			25.4117	2.78667	12.3267	3.93167	4.56333	3.83667	-1.325	-0.533333	31.945	-3.31167	2.18833	6.855	3.78667	0.223333
	25.495	0.806667	3.16667	1.59833	6.35167	3.12	6.00333	3.49667	-3.63	0.756667	0.266667	2.1			25.495	3.48667	11.3267	4.93167	4.36333	4.63667	0.075	0.866667	29.445	-3.91167	3.38833	8.455	2.78667	1.22333
	25.5783	2.40667	2.86667	-0.301667	6.15167	2.92	3.60333	2.49667	-3.83	-0.0433333	1.36667	2.1			25.5783	4.28667	11.9267	4.33167	5.56333	6.23667	-0.225	0.766667	28.845	-3.51167	2.98833	7.555	2.28667	0.423333
	25.6617	0.806667	2.36667	1.29833	5.95167	2.32	4.20333	1.19667	-2.93	2.05667	1.66667	2.5			25.6617	5.38667	11.0267	3.53167	4.16333	4.23667	0.275	1.06667	28.545	-3.61167	3.48833	7.355	3.78667	0.423333
	25.745	1.50667	1.46667	-0.101667	4.95167	2.02	4.10333	2.69667	-3.43	0.756667	1.56667	2.6			25.745	3.98667	13.0267	5.83167	4.96333	6.43667	-0.225	0.266667	25.645	-4.31167	3.08833	8.155	2.88667	-0.0766667
	25.8283	0.906667	2.26667	0.698333	5.35167	2.92	4.30333	1.29667	-3.73	0.356667	0.766667	1.5			25.8283	2.88667	11.5267	5.33167	4.56333	5.73667	-0.325	-0.333333	25.545	-3.11167	2.88833	8.255	4.48667	0.623333
	25.9117	0.106667	1.96667	-1.00167	6.45167	1.42	3.80333	2.49667	-3.73	0.656667	0.766667	2.6			25.9117	4.38667	11.1267	4.63167	5.86333	4.43667	-1.425	-0.0333333	25.045	-3.61167	3.48833	7.055	3.88667	0.323333
	25.995	1.00667	2.96667	0.398333	6.25167	1.42	2.70333	2.19667	-3.83	0.556667	0.866667	2.3			25.995	4.68667	11.2267	4.53167	5.76333	4.43667	-1.025	-1.03333	23.845	-4.31167	2.78833	9.555	2.88667	0.823333
	26.0783	0.606667	2.36667	-0.301667	6.45167	1.92	3.40333	2.09667	-2.73	0.456667	1.96667	1.8			26.0783	3.98667	9.92667	4.23167	6.06333	5.23667	-1.025	-0.0333333	23.545	-3.51167	2.28833	8.455	2.78667	1.12333
	26.1617	0.606667	2.36667	0.698333	6.05167	1.52	3.70333	1.69667	-3.13	0.156667	1.56667	1.4			26.1617	3.08667	12.0267	5.23167	4.76333	4.13667	-0.325	-1.23333	21.045	-3.71167	1.38833	8.155	0.986667	0.423333
	26.245	-0.493333	3.16667	1.19833	6.35167	1.92	4.20333	2.19667	-4.23	0.356667	1.06667	2			26.245	3.88667	9.72667	5.13167	4.56333	4.13667	-0.125	0.766667	20.545	-4.21167	2.88833	9.155	3.08667	0.823333
	26.3283	-0.0933333	2.26667	-0.201667	5.85167	3.02	4.10333	2.59667	-3.13	0.356667	1.36667	0.9			26.3283	3.68667	9.52667	3.93167	4.96333	4.53667	-0.725	-1.03333	19.345	-4.51167	1.98833	8.855	3.18667	0.0233333
	26.4117	0.506667	3.26667	0.798333	6.15167	1.12	4.00333	2.59667	-3.03	0.656667	0.966667	2.6			26.4117	4.48667	10.5267	4.53167	4.86333	3.63667	0.075	0.266667	18.045	-4.31167	2.58833	9.055	1.98667	1.22333
	26.495	0.206667	3.76667	0.298333	5.95167	1.82	3.40333	1.59667	-3.63	1.05667	1.06667	2.1			26.495	3.08667	10.0267	3.93167	6.36333	5.83667	-0.425	0.166667	17.845	-5.11167	1.88833	9.055	2.88667	0.123333
	26.5783	0.206667	4.86667	0.198333	4.45167	2.12	3.20333	1.59667	-3.83	0.856667	0.466667	1.8			26.5783	2.28667	9.82667	4.23167	5.56333	4.13667	-0.425	-0.233333	16.045	-3.91167	1.48833	7.455	2.88667	0.523333
	26.6617	1.60667	3.36667	0.598333	7.15167	2.12	3.20333	0.996667	-3.73	2.15667	0.866667	2.5			26.6617	3.88667	11.1267	4.23167	6.96333	4.83667	-0.325	-0.633333	15.045	-5.21167	2.78833	7.655	4.08667	0.623333
	26.745	0.00666667	1.76667	-0.301667	5.85167	1.72	2.90333	1.49667	-2.83	0.556667	0.766667	1.9			26.745	3.38667	12.0267	4.23167	4.76333	4.13667	-1.425	0.266667	12.845	-4.71167	2.68833	8.955	3.58667	0.723333
	26.8283	-0.0933333	2.16667	0.698333	6.55167	1.52	2.70333	1.89667	-3.53	0.556667	0.566667	2.2			26.8283	3.28667	12.5267	5.13167	5.56333	4.13667	-0.425	0.966667	13.645	-3.51167	2.78833	8.455	1.98667	0.623333
	26.9117	0.00666667	1.96667	0.498333	6.35167	3.32	4.10333	1.39667	-2.53	0.656667	0.366667	2.3			26.9117	4.28667	13.8267	5.13167	6.56333	5.33667	-0.325	1.16667	15.345	-3.41167	3.28833	6.655	3.08667	1.52333
	26.995	0.00666667	3.36667	1.19833	6.25167	1.52	2.20333	2.09667	-4.03	1.45667	0.466667	2			26.995	5.58667	11.5267	4.73167	7.96333	4.73667	-0.225	1.66667	11.345	-4.11167	3.98833	8.355	3.68667	0.623333
	27.0783	0.606667	2.36667	1.69833	6.35167	2.42	2.10333	2.19667	-3.03	1.45667	0.966667	1.4			27.0783	3.78667	12.6267	4.73167	7.96333	5.13667	-0.425	0.366667	12.245	-4.91167	3.18833	8.355	3.68667	1.22333
	27.1617	-0.0933333	1.56667	-0.401667	5.45167	1.62	2.80333	1.19667	-2.53	1.05667	0.566667	1.6			27.1617	4.18667	13.6267	5.13167	7.66333	5.33667	0.575	0.966667	11.745	-5.01167	2.38833	8.055	4.48667	1.32333
	27.245	-0.593333	2.16667	1.69833	5.75167	3.02	2.20333	1.99667	-2.93	0.756667	0.766667	1.7			27.245	3.88667	12.5267	5.23167	6.66333	5.63667	-0.825	1.66667	11.345	-4.51167	2.98833	8.355	4.08667	0.723333
	27.3283	0.406667	1.86667	0.698333	6.45167	1.52	3.50333	2.49667	-3.83	0.556667	1.16667	1.9			27.3283	3.78667	14.2267	5.63167	7.46333	4.53667	0.975	1.16667	11.445	-4.71167	2.38833	9.355	4.18667	1.42333
	27.4117	-0.0933333	2.36667	0.298333	5.75167	3.72	2.80333	1.69667	-3.03	1.75667	0.866667	1.3			27.4117	3.18667	12.1267	5.93167	6.56333	5.73667	0.275	-0.133333	10.945	-4.91167	2.18833	7.455	4.38667	1.22333
	27.495	0.206667	2.26667	-0.201667	7.15167	2.32	3.40333	1.39667	-3.73	0.456667	0.866667	0.9			27.495	5.28667	13.5267	5.43167	5.66333	5.23667	0.175	0.566667	9.745	-5.31167	1.58833	9.955	3.08667	1.32333
	27.5783	1.10667	1.56667	-0.601667	6.45167	2.32	2.90333	1.29667	-3.03	1.15667	0.666667	1.2			27.5783	4.38667	12.3267	4.43167	6.46333	6.03667	-0.425	0.766667	8.445	-6.21167	2.88833	6.555	4.28667	1.42333
	27.6617	0.00666667	1.76667	0.598333	6.05167	2.32	3.90333	2.29667	-2.93	0.756667	-0.433333	1.6			27.6617	5.88667	12.3267	5.33167	6.26333	5.43667	0.575	-0.233333	7.545	-5.21167	2.48833	6.155	4.28667	0.423333
	27.745	-0.0933333	2.56667	0.598333	5.95167	3.32	3.00333	3.99667	-4.73	1.05667	0.566667	1.8			27.745	5.28667	12.7267	5.13167	6.56333	5.43667	0.975	1.16667	6.645	-4.51167	2.48833	7.555	4.88667	1.12333
	27.8283	0.306667	1.26667	-0.101667	6.05167	1.82	3.80333	2.09667	-3.53	1.25667	0.566667	0.5			27.8283	5.28667	12.0267	4.33167	6.86333	5.43667	0.075	0.0666667	8.045	-4.91167	2.38833	7.655	3.18667	-0.0766667
	27.9117	0.106667	3.06667	0.398333	5.95167	2.12	3.20333	2.09667	-3.53	1.35667	0.866667	1.7			27.9117	4.08667	11.4267	5.43167	7.16333	4.73667	1.475	1.86667	7.045	-6.21167	2.48833	7.955	4.38667	0.323333
	27.995	0.00666667	2.56667	0.0983333	5.05167	2.02	2.90333	2.39667	-3.43	1.05667	1.06667	1.5			27.995	4.68667	12.3267	5.43167	8.16333	4.33667	-0.225	1.26667	6.645	-4.91167	2.28833	9.055	4.58667	0.923333
	28.0783	0.806667	2.16667	-0.00166667	5.75167	2.32	2.80333	2.49667	-3.03	0.956667	0.366667	1.3			28.0783	5.28667	10.3267	5.23167	6.96333	5.43667	-0.325	0.966667	6.945	-4.71167	1.48833	7.755	3.88667	0.723333
	28.1617	-0.293333	3.16667	0.398333	6.65167	3.12	3.40333	1.39667	-3.33	1.75667	-0.0333333	0.7			28.1617	4.58667	11.8267	5.73167	7.56333	4.13667	0.475	0.0666667	6.445	-5.21167	1.88833	8.155	4.98667	0.623333
	28.245	0.606667	2.76667	-0.301667	6.05167	0.92	2.70333	1.99667	-3.33	1.45667	1.46667	1.3			28.245	4.58667	10.5267	4.73167	5.96333	5.43667	0.075	-0.133333	6.445	-4.31167	1.78833	7.755	3.98667	1.92333
	28.3283	-0.0933333	2.56667	0.298333	6.25167	1.82	3.30333	1.19667	-2.93	1.45667	0.166667	2.3			28.3283	4.68667	12.3267	5.33167	5.76333	6.23667	0.575	0.866667	6.545	-4.31167	2.08833	7.255	4.08667	1.52333
	28.4117	-0.193333	2.66667	0.298333	6.25167	1.02	3.00333	1.69667	-2.73	2.35667	0.866667	2			28.4117	5.38667	12.3267	4.53167	6.86333	6.13667	0.175	0.266667	7.745	-6.41167	2.58833	8.555	2.88667	1.32333
	28.495	-0.593333	2.86667	1.49833	5.45167	1.62	3.50333	1.79667	-2.83	0.856667	0.0666667	0.7			28.495	3.38667	11.7267	5.03167	7.16333	4.63667	-0.125	1.26667	8.045	-4.41167	2.18833	7.755	3.78667	0.823333
	28.5783	0.00666667	2.46667	0.698333	6.25167	2.32	3.80333	1.89667	-2.93	0.756667	1.46667	1.9			28.5783	4.38667	11.9267	5.93167	7.76333	6.03667	-0.125	0.766667	7.545	-5.21167	2.38833	8.955	3.98667	1.52333
	28.6617	-0.993333	2.36667	0.0983333	7.35167	1.72	2.90333	1.39667	-3.53	2.25667	1.46667	1.1			28.6617	3.98667	11.5267	5.23167	6.76333	5.23667	-0.525	1.86667	6.945	-5.41167	1.98833	7.055	3.98667	1.82333
	28.745	-0.193333	2.76667	0.698333	5.85167	2.32	2.30333	2.29667	-3.63	1.65667	1.36667	1.2			28.745	4.58667	10.1267	4.23167	5.56333	4.43667	-0.325	0.766667	5.945	-5.21167	1.68833	8.055	3.48667	1.22333
	28.8283	-0.393333	3.96667	0.998333	6.15167	2.22	3.30333	1.49667	-2.83	1.15667	1.66667	1.2			28.8283	4.08667	11.6267	5.03167	5.06333	4.43667	-1.025	-0.533333	6.645	-4.11167	1.48833	8.055	4.18667	0.723333
	28.9117	-1.39333	2.76667	1.59833	6.05167	1.42	2.30333	2.59667	-2.83	1.35667	0.466667	2.1			28.9117	5.08667	10.0267	5.13167	7.56333	5.93667	-0.025	1.26667	6.945	-5.31167	1.08833	8.355	2.88667	2.42333
	28.995	-0.993333	2.66667	0.598333	5.85167	1.62	3.60333	2.49667	-3.73	1.75667	0.466667	2.3			28.995	4.28667	10.8267	4.93167	7.26333	5.43667	-0.525	1.16667	6.145	-4.61167	1.08833	8.855	4.68667	0.523333
	29.0783	-0.993333	2.36667	2.09833	6.45167	0.62	3.30333	2.89667	-3.33	0.856667	0.566667	1.2			29.0783	3.98667	9.82667	6.33167	5.56333	5.33667	-0.425	-0.133333	6.145	-4.81167	1.08833	7.655	3.78667	0.623333
	29.16	-1.49333	3.66667	-0.701667	4.95167	1.42	4.60333	2.49667	-3.03	1.65667	0.766667	1.8			29.16	4.18667	10.4267	5.13167	7.86333	4.43667	0.075	0.366667	5.445	-4.71167	1.38833	7.255	3.08667	2.12333
	29.2433	-1.09333	3.06667	2.69833	5.95167	2.12	3.50333	2.19667	-3.23	1.05667	0.666667	1.1			29.2433	5.58667	9.52667	4.43167	4.46333	4.13667	-0.025	1.36667	5.045	-5.31167	2.38833	8.855	3.28667	1.12333
	29.3267	-0.793333	2.96667	3.09833	5.15167	1.52	2.60333	1.59667	-2.33	1.95667	0.666667	1.3			29.3267	5.28667	9.72667	5.43167	4.06333	5.33667	-0.925	0.966667	5.645	-5.01167	2.28833	9.055	3.48667	1.92333
	29.41	-0.393333	3.76667	1.09833	5.95167	2.72	3.20333	1.89667	-3.63	1.35667	0.266667	1.5			29.41	4.48667	11.7267	4.93167	5.46333	5.43667	-1.025	1.96667	5.845	-4.21167	1.78833	7.455	3.98667	1.22333
	29.4933	-0.793333	3.56667	0.398333	5.75167	1.82	4.40333	2.09667	-1.13	0.656667	0.366667	2			29.4933	4.48667	9.62667	6.03167	6.06333	5.53667	-0.525	1.16667	5.745	-4.91167	1.98833	9.155	4.18667	1.52333
	29.5767	-1.09333	2.96667	1.09833	6.25167	1.22	4.50333	1.59667	-2.83	1.45667	-0.233333	2.2			29.5767	3.38667	11.0267	5.53167	6.66333	5.63667	-0.525	2.16667	6.145	-4.31167	2.08833	7.355	2.48667	0.423333
	29.66	-0.693333	3.16667	1.09833	5.45167	2.52	3.70333	1.19667	-2.13	1.55667	0.466667	2			29.66	4.88667	11.6267	5.33167	5.46333	4.83667	-1.425	1.46667	5.945	-4.31167	1.48833	7.455	4.68667	1.02333
	29.7433	-0.393333	3.56667	1.59833	6.75167	1.82	3.70333	1.89667	-2.93	0.956667	1.26667	1.7			29.7433	4.38667	10.3267	5.33167	4.76333	5.13667	-0.425	1.16667	5.945	-4.91167	0.988333	9.055	3.98667	1.42333
	29.8267	-0.793333	3.06667	0.398333	5.85167	1.92	3.00333	2.49667	-2.83	1.75667	0.266667	1.2			29.8267	4.78667	10.0267	4.73167	5.66333	4.53667	-0.525	2.06667	6.045	-5.21167	1.58833	8.955	3.78667	1.62333
	29.91	-1.39333	2.76667	1.59833	6.25167	1.12	3.40333	1.09667	-2.93	0.356667	0.866667	1.3			29.91	4.58667	9.72667	4.93167	6.16333	6.03667	-0.025	1.06667	4.945	-5.51167	2.08833	7.555	3.48667	0.323333
	29.9933	-1.99333	2.26667	2.29833	5.85167	1.52	4.20333	1.69667	-3.43	0.756667	0.0666667	0.9			29.9933	3.78667	10.5267	5.43167	5.36333	5.23667	-0.225	0.666667	5.045	-5.41167	1.38833	6.955	4.58667	1.62333
	30.0767	0.00666667	3.56667	0.498333	4.95167	2.22	3.60333	1.89667	-2.63	1.35667	-0.0333333	0.6			30.0767	5.58667	9.12667	5.53167	6.16333	6.03667	-0.125	1.96667	4.845	-4.31167	2.18833	8.155	3.98667	1.22333
	30.16	-1.29333	2.16667	2.39833	6.75167	1.92	3.70333	1.99667	-2.23	0.856667	0.166667	1			30.16	4.08667	9.82667	5.13167	6.16333	4.33667	-0.125	0.466667	3.845	-4.41167	1.88833	8.855	3.58667	1.82333
	30.2433	-0.193333	2.86667	0.698333	6.45167	2.22	3.80333	1.39667	-2.53	1.75667	1.36667	0.6			30.2433	3.88667	9.22667	4.53167	5.36333	5.53667	-0.425	1.06667	5.145	-4.41167	2.08833	8.455	3.18667	2.22333
	30.3267	-1.49333	3.36667	1.19833	5.85167	2.22	2.60333	1.29667	-2.63	1.55667	-0.233333	0.5			30.3267	3.78667	9.02667	4.63167	5.36333	4.73667	-0.925	0.766667	4.545	-3.71167	2.18833	9.455	3.98667	0.923333
	30.41	-1.09333	3.06667	1.89833	5.75167	1.12	2.40333	1.89667	-1.03	1.45667	-0.333333	1.5			30.41	4.08667	11.1267	5.13167	5.86333	4.53667	-0.925	2.76667	5.845	-5.11167	1.58833	8.655	4.88667	1.22333
	30.4933	-1.09333	3.06667	0.498333	5.15167	2.62	3.20333	1.49667	-2.03	0.656667	0.766667	1.4			30.4933	3.98667	9.92667	5.53167	6.16333	5.83667	-0.025	2.56667	4.345	-3.41167	1.18833	9.055	3.18667	0.523333
	30.5767	-0.793333	3.26667	1.69833	7.15167	2.22	4.90333	1.59667	-1.83	1.15667	0.666667	1.1			30.5767	3.68667	11.2267	5.73167	5.16333	5.03667	-1.225	2.06667	3.945	-3.51167	1.98833	8.155	3.68667	0.823333
	30.66	-0.293333	2.16667	0.798333	5.45167	3.32	2.90333	1.99667	-2.33	1.55667	0.166667	2.3			30.66	5.28667	9.62667	5.03167	5.06333	6.13667	-0.425	1.96667	3.845	-3.81167	0.788333	8.555	4.78667	1.32333
	30.7433	-0.293333	2.16667	0.898333	4.65167	2.72	3.70333	1.89667	-2.73	1.45667	0.466667	1.3			30.7433	4.18667	11.7267	4.63167	5.06333	6.43667	-0.325	0.566667	3.945	-3.91167	1.58833	9.255	4.58667	1.22333
	30.8267	-0.0933333	2.16667	-0.401667	6.15167	2.82	3.20333	2.59667	-2.43	0.956667	0.166667	1.6			30.8267	4.28667	11.3267	4.93167	6.36333	4.43667	-1.125	0.666667	4.345	-4.51167	2.18833	9.955	3.18667	1.92333
	30.91	-1.29333	2.36667	2.19833	6.45167	2.62	5.30333	1.89667	-2.63	2.55667	0.766667	1.4			30.91	3.98667	10.2267	5.03167	6.76333	5.83667	-0.225	2.16667	4.245	-4.91167	1.58833	8.055	2.48667	1.32333
	30.9933	-0.193333	1.86667	1.99833	6.75167	2.42	4.50333	1.89667	-1.83	1.55667	0.266667	1.7			30.9933	4.98667	10.8267	4.23167	5.46333	4.73667	-0.625	0.0666667	5.245	-4.61167	1.58833	10.255	4.88667	0.323333
	31.0767	-0.993333	2.36667	0.698333	5.85167	1.52	4.00333	1.59667	-1.43	0.856667	0.266667	1			31.0767	3.58667	12.6267	5.13167	6.96333	5.63667	-0.225	1.86667	4.545	-4.11167	2.28833	8.455	3.58667	0.723333
	31.16	-0.993333	2.26667	1.29833	6.65167	1.22	3.50333	1.49667	-1.23	1.35667	1.16667	1.5			31.16	5.98667	8.22667	5.33167	6.06333	5.43667	-1.625	1.66667	3.845	-5.11167	2.08833	7.955	3.08667	0.723333
	31.2433	-1.99333	2.56667	0.898333	6.55167	1.92	2.60333	1.69667	-1.43	1.05667	0.666667	3.2			31.2433	4.38667	9.32667	4.93167	5.96333	5.83667	-0.925	1.66667	3.245	-4.91167	2.08833	8.955	2.68667	1.22333
	31.3267	-0.393333	2.36667	1.39833	6.95167	2.82	3.40333	1.59667	-1.13	2.45667	0.566667	3.2			31.3267	2.88667	10.1267	5.13167	5.66333	4.43667	-0.125	2.26667	3.845	-4.51167	2.18833	8.755	2.38667	0.923333
	31.41	-0.593333	2.96667	0.398333	6.35167	1.62	2.40333	2.09667	-2.23	0.856667	1.26667	2.5			31.41	3.08667	9.52667	5.93167	5.96333	5.43667	-0.425	1.56667	4.445	-3.81167	1.88833	8.155	4.18667	1.02333
	31.4933	1.40667	2.76667	2.29833	7.15167	0.42	3.80333	1.59667	-1.93	1.25667	0.166667	1.9			31.4933	3.68667	10.4267	6.33167	5.96333	5.43667	-1.025	1.76667	4.945	-4.91167	2.08833	8.055	3.18667	1.32333
	31.5767	-0.693333	2.66667	1.19833	6.75167	1.52	2.40333	1.39667	-2.23	1.45667	0.966667	2.7			31.5767	3.48667	10.0267	5.43167	5.16333	5.03667	-0.325	0.966667	4.045	-3.91167	1.48833	8.455	2.18667	0.923333
	31.66	-1.79333	1.96667	2.09833	6.95167	1.62	3.80333	1.99667	-3.13	2.25667	1.06667	3			31.66	4.18667	8.72667	4.73167	7.26333	6.23667	-0.725	2.16667	3.945	-4.21167	2.48833	8.755	3.18667	0.523333
	31.7433	-1.09333	3.16667	0.198333	6.15167	0.72	5.00333	2.39667	-1.83	0.856667	0.466667	2.3			31.7433	4.18667	10.1267	4.73167	5.16333	4.23667	-0.225	3.06667	2.845	-3.91167	1.88833	8.955	3.88667	0.123333
	31.8267	-1.69333	1.06667	0.598333	6.45167	1.52	4.00333	1.89667	-2.13	1.55667	0.966667	1.6			31.8267	4.68667	8.92667	6.03167	4.36333	4.93667	-0.625	3.36667	4.645	-4.21167	1.68833	9.355	4.08667	1.82333
	31.91	-0.893333	2.46667	-0.301667	6.25167	1.72	3.90333	1.09667	-2.43	1.95667	0.966667	1.8			31.91	3.48667	9.02667	5.93167	3.76333	5.73667	0.175	2.76667	4.545	-4.21167	1.88833	7.755	3.58667	2.22333
	31.9933	-0.493333	2.36667	-0.601667	5.65167	2.72	2.50333	1.49667	-1.33	1.85667	0.766667	3.2			31.9933	3.98667	9.12667	5.13167	6.56333	5.23667	-1.325	3.56667	3.945	-4.31167	1.58833	8.355	4.18667	0.923333
	32.0767	-0.0933333	2.86667	2.59833	5.35167	3.02	2.80333	1.89667	-2.53	0.656667	0.366667	2.8			32.0767	5.18667	10.5267	5.73167	7.46333	5.73667	-0.625	3.16667	4.445	-4.11167	1.88833	7.955	3.68667	0.823333
	32.16	-0.893333	2.96667	2.29833	6.85167	2.42	3.80333	1.79667	-0.53	0.956667	-0.233333	2.3			32.16	4.48667	8.92667	4.63167	6.36333	3.53667	-0.925	4.76667	3.245	-3.81167	2.08833	9.655	3.98667	1.42333
	32.2433	-0.593333	2.46667	1.49833	6.85167	2.52	3.00333	1.69667	-0.73	1.95667	0.266667	2.8			32.2433	4.48667	9.92667	5.03167	5.66333	5.93667	-0.025	2.36667	3.045	-2.81167	1.48833	8.955	3.58667	2.62333
	32.3267	-0.193333	3.16667	1.19833	6.65167	1.72	3.10333	1.39667	-0.83	2.15667	0.366667	2.9			32.3267	3.48667	11.1267	5.73167	5.76333	4.13667	-1.025	3.56667	3.845	-3.61167	2.68833	8.455	3.28667	0.723333
	32.41	0.506667	2.86667	1.09833	5.95167	2.32	3.50333	1.89667	-2.13	0.656667	0.266667	1.8			32.41	4.88667	10.7267	4.73167	5.26333	5.13667	-1.925	2.66667	3.045	-4.21167	1.78833	8.955	3.38667	0.823333
	32.4933	1.10667	2.56667	1.59833	6.95167	2.32	2.60333	1.49667	-1.73	1.15667	0.0666667	3.4			32.4933	4.88667	9.82667	5.33167	6.16333	4.73667	-2.125	3.76667	2.945	-3.21167	2.08833	10.055	5.18667	1.62333
	32.5767	-0.393333	3.86667	1.89833	6.15167	1.52	2.70333	1.19667	-1.63	1.35667	0.366667	3			32.5767	4.18667	9.52667	4.73167	7.96333	4.63667	-1.225	2.76667	3.945	-3.01167	1.98833	9.855	4.48667	2.42333
	32.66	-0.993333	3.26667	1.29833	6.35167	1.92	2.60333	2.29667	-1.03	1.95667	0.966667	3.1			32.66	3.18667	7.82667	4.63167	6.96333	4.23667	-0.525	3.76667	4.045	-3.71167	1.98833	8.455	3.68667	1.82333
	32.7433	-0.593333	3.26667	2.09833	6.45167	2.22	2.60333	2.09667	-0.83	2.35667	0.866667	3.7			32.7433	4.48667	9.72667	4.63167	5.26333	5.43667	-0.325	2.96667	3.545	-3.81167	1.68833	8.055	3.18667	1.72333
	32.8267	-0.293333	1.96667	1.99833	4.95167	1.12	3.70333	1.79667	-0.43	1.05667	0.566667	2.6			32.8267	4.18667	9.22667	4.93167	6.06333	5.73667	-0.825	3.16667	4.245	-3.41167	1.68833	9.055	4.08667	1.52333
	32.91	0.406667	3.46667	1.29833	6.35167	2.12	3.30333	1.79667	-2.13	2.55667	0.166667	3.3			32.91	4.68667	9.22667	5.03167	3.96333	5.13667	-1.525	3.16667	2.445	-3.41167	1.68833	8.955	3.18667	2.32333
	32.9933	-0.593333	2.76667	0.998333	6.25167	2.72	4.80333	1.59667	-2.23	1.95667	0.766667	3.3			32.9933	3.28667	8.82667	5.63167	6.26333	4.83667	-0.525	3.86667	2.845	-3.51167	2.38833	10.255	4.68667	0.723333
	33.0767	-1.19333	3.26667	1.79833	6.55167	2.02	3.20333	1.79667	-2.53	2.65667	0.566667	2.9			33.0767	4.18667	9.62667	3.83167	6.46333	4.83667	-0.525	4.66667	4.245	-2.71167	1.28833	8.755	2.98667	0.623333
	33.16	-0.593333	2.86667	1.39833	7.15167	1.52	3.70333	1.89667	-2.43	1.35667	1.36667	1.8			33.16	2.98667	8.42667	5.03167	6.36333	6.23667	0.175	3.66667	3.545	-3.51167	1.88833	8.855	2.98667	1.42333
	33.2433	-0.393333	2.56667	1.99833	6.65167	1.02	3.60333	1.49667	-3.13	1.35667	0.666667	0.8			33.2433	3.58667	9.62667	5.23167	5.76333	6.63667	-1.025	4.16667	3.145	-3.51167	2.38833	9.755	3.98667	1.12333
	33.3267	-1.59333	2.06667	1.79833	5.85167	1.82	4.40333	1.39667	-0.63	1.95667	0.566667	2.2			33.3267	4.78667	9.72667	5.13167	4.36333	5.03667	-0.725	3.26667	3.245	-4.21167	1.58833	9.255	2.88667	1.52333
	33.41	1.40667	3.46667	2.59833	6.25167	1.92	2.90333	2.09667	-2.73	2.35667	0.466667	0.9			33.41	3.08667	7.62667	4.93167	4.46333	5.13667	-0.725	2.56667	3.645	-3.81167	1.78833	10.055	2.88667	1.42333
	33.4933	-0.393333	2.86667	1.69833	6.55167	1.42	3.40333	1.79667	-2.33	1.35667	0.566667	-0.5			33.4933	4.38667	8.82667	5.03167	4.26333	5.43667	-0.025	3.96667	2.745	-3.71167	2.18833	8.155	3.48667	2.22333
	33.5767	-0.193333	3.06667	1.89833	6.25167	2.32	2.60333	1.99667	-2.63	1.85667	0.966667	0.5			33.5767	3.08667	9.62667	4.23167	6.46333	6.23667	-1.025	2.46667	3.045	-3.41167	2.38833	8.555	3.08667	2.02333
	33.66	-0.893333	2.96667	1.79833	7.45167	1.42	3.90333	1.69667	-2.33	1.75667	-0.133333	-0.9			33.66	5.48667	9.62667	4.93167	4.56333	5.33667	-0.225	2.86667	2.745	-3.71167	1.78833	10.155	3.08667	2.72333
	33.7433	-0.593333	3.46667	1.49833	7.05167	2.92	3.60333	2.09667	-2.33	0.556667	0.666667	-0.3			33.7433	2.18667	7.92667	5.23167	5.46333	5.83667	-1.225	4.06667	3.945	-4.51167	2.48833	8.255	2.78667	0.923333
	33.8267	-0.293333	3.26667	2.09833	5.85167	2.92	1.80333	2.49667	-2.93	1.35667	-0.133333	0.6			33.8267	3.08667	8.12667	5.43167	5.66333	5.03667	-0.025	3.06667	3.245	-2.91167	2.18833	7.755	1.68667	1.12333
	33.91	-0.793333	3.36667	2.09833	6.15167	2.32	2.70333	1.69667	-2.93	1.85667	1.16667	0.3			33.91	2.78667	8.32667	5.13167	4.06333	4.63667	-0.725	3.06667	3.445	-3.71167	1.48833	8.355	3.18667	0.723333
	33.9933	-0.493333	2.56667	1.29833	7.15167	0.82	2.20333	0.996667	-1.43	1.45667	0.366667	-0.1			33.9933	4.28667	10.0267	5.13167	4.86333	4.83667	-0.525	3.66667	3.445	-4.11167	2.18833	7.455	3.08667	1.32333
	34.0767	-0.293333	3.26667	1.29833	6.15167	1.82	2.70333	1.09667	-1.83	0.556667	0.666667	0.8			34.0767	2.98667	8.22667	5.83167	6.86333	5.43667	-1.325	2.66667	4.245	-4.11167	1.88833	8.955	3.28667	2.22333
	34.16	0.306667	2.76667	1.89833	6.85167	1.72	3.40333	0.796667	-1.43	2.15667	0.566667	1.3			34.16	3.98667	10.9267	4.93167	4.86333	5.03667	-0.125	2.36667	3.645	-3.21167	1.98833	7.855	3.08667	1.22333
	34.2433	0.106667	3.06667	2.69833	7.35167	1.92	4.10333	0.996667	-2.83	1.25667	0.966667	0.7			34.2433	4.28667	9.32667	5.53167	6.66333	5.63667	0.075	2.86667	3.945	-3.81167	2.08833	7.155	3.18667	1.52333
	34.3267	-0.293333	2.76667	2.19833	5.95167	0.42	2.40333	1.69667	-2.53	1.65667	0.0666667	1			34.3267	3.78667	8.62667	4.83167	7.06333	4.93667	-0.625	4.16667	3.545	-3.91167	2.48833	8.255	1.88667	0.923333
	34.41	0.206667	2.96667	2.49833	6.85167	3.42	3.70333	0.896667	-2.43	1.45667	0.566667	2.2			34.41	5.08667	8.62667	5.13167	6.16333	5.63667	-1.025	2.76667	3.545	-3.61167	1.68833	9.555	3.68667	1.22333
	34.4933	-0.393333	3.26667	1.99833	6.25167	1.72	3.50333	0.896667	-2.93	2.85667	-0.333333	1.3			34.4933	3.38667	8.42667	4.93167	5.66333	5.83667	-0.825	1.36667	4.045	-4.21167	2.08833	8.655	2.68667	1.42333
	34.5767	-0.293333	4.26667	1.49833	6.35167	1.52	2.90333	1.09667	-1.53	1.25667	0.566667	1.5			34.5767	5.18667	9.02667	4.83167	7.26333	5.63667	-0.025	2.36667	3.245	-3.61167	0.988333	7.855	4.18667	2.52333
	34.66	0.106667	3.06667	2.29833	6.85167	1.52	2.80333	1.59667	-2.63	0.856667	0.166667	1.7			34.66	4.18667	8.92667	4.13167	6.96333	4.93667	-0.725	2.66667	2.645	-3.81167	1.68833	9.455	2.88667	0.123333
	34.7433	0.406667	4.06667	2.69833	6.85167	2.72	3.50333	1.69667	-2.93	1.05667	0.366667	1.2			34.7433	3.48667	8.52667	5.93167	7.16333	5.03667	-0.325	2.16667	2.345	-3.81167	1.28833	9.055	1.78667	1.22333
	34.8267	0.706667	3.16667	1.09833	6.35167	1.62	3.60333	1.49667	-2.73	2.15667	-0.0333333	2			34.8267	2.38667	8.62667	3.93167	4.06333	4.53667	-1.425	1.76667	3.345	-5.41167	1.28833	9.655	2.38667	1.22333
	34.91	0.906667	2.76667	2.69833	5.25167	2.32	2.90333	1.79667	-2.53	1.35667	0.966667	1.9			34.91	3.48667	7.92667	6.13167	4.26333	4.13667	-1.125	2.06667	2.545	-6.01167	1.98833	9.355	2.98667	1.52333
	34.9933	-0.593333	3.36667	3.59833	6.45167	2.12	3.70333	1.89667	-1.83	1.35667	0.466667	1.8			34.9933	1.18667	8.12667	4.13167	4.36333	4.33667	-0.125	2.46667	3.045	-3.81167	0.188333	8.955	1.08667	1.02333
	35.0767	-0.293333	3.26667	5.09833	5.85167	2.32	3.60333	1.99667	-2.03	0.256667	0.0666667	2.2			35.0767	3.98667	7.72667	5.23167	7.26333	4.63667	-1.125	2.36667	2.445	-4.71167	2.28833	8.155	2.08667	1.02333
	35.16	-0.693333	2.16667	3.19833	6.95167	1.72	2.40333	1.69667	-1.03	1.55667	0.366667	1.4			35.16	1.48667	7.42667	4.23167	3.46333	3.93667	-0.825	1.06667	3.245	-4.01167	0.988333	9.055	1.58667	0.723333
	35.2433	-1.19333	2.96667	1.39833	5.65167	0.72	3.10333	0.496667	-2.63	0.556667	-0.0333333	1.6			35.2433	1.38667	7.02667	3.13167	4.46333	4.83667	-1.325	1.46667	1.845	-5.71167	0.688333	7.855	0.686667	0.723333
	35.3267	-0.0933333	2.76667	1.79833	6.75167	1.62	3.60333	2.09667	-3.13	2.35667	0.766667	3.2			35.3267	2.78667	8.92667	4.83167	5.86333	5.23667	-1.025	1.96667	2.445	-4.21167	0.888333	8.655	1.08667	1.22333
	35.41	0.706667	2.76667	1.09833	7.45167	1.62	2.60333	0.996667	-3.43	1.45667	0.566667	1.2			35.41	2.68667	7.72667	5.13167	7.06333	4.73667	-1.125	0.266667	2.845	-4.41167	1.48833	7.755	1.08667	1.62333
	35.4933	0.506667	3.46667	3.29833	5.45167	0.62	3.80333	1.59667	-2.43	1.75667	0.566667	1.4			35.4933	2.28667	7.62667	3.43167	3.76333	3.83667	-0.625	2.96667	3.545	-4.81167	2.08833	9.155	1.98667	1.22333
	35.5767	0.406667	3.56667	3.39833	7.45167	0.32	3.00333	1.39667	-3.13	1.95667	0.766667	2.5			35.5767	2.08667	9.02667	5.03167	5.86333	4.73667	-1.125	1.46667	3.445	-4.91167	2.08833	9.355	0.786667	1.62333
	35.66	1.60667	3.56667	0.498333	6.55167	1.42	2.40333	1.19667	-2.33	2.05667	1.16667	2.3			35.66	1.88667	6.62667	4.33167	4.56333	4.83667	-0.925	3.86667	2.245	-4.51167	1.48833	8.355	1.58667	0.223333
	35.7433	-0.693333	2.66667	2.69833	7.15167	1.32	3.50333	1.49667	-2.53	3.05667	0.366667	3.8			35.7433	2.38667	8.02667	4.83167	5.36333	5.33667	-1.625	4.66667	2.745	-4.21167	1.38833	7.755	3.08667	0.323333
	35.8267	0.906667	3.06667	2.79833	6.15167	1.22	3.40333	1.19667	-1.03	1.55667	1.06667	1.8			35.8267	1.38667	9.72667	5.13167	5.86333	4.03667	-0.325	2.26667	2.345	-5.31167	1.48833	9.655	1.28667	1.82333
	35.91	1.20667	2.56667	3.09833	7.05167	1.12	3.00333	1.39667	-2.13	1.15667	0.166667	2.5			35.91	3.38667	7.62667	5.13167	6.16333	3.63667	-1.325	3.96667	2.945	-4.61167	1.08833	7.555	2.88667	1.42333
	35.9933	0.406667	3.76667	1.79833	6.15167	1.52	3.60333	1.39667	-2.23	1.85667	1.56667	2			35.9933	3.58667	8.52667	4.83167	5.96333	4.33667	-1.625	3.36667	3.145	-4.21167	1.48833	9.655	0.886667	-0.276667
	36.0767	1.50667	3.56667	2.49833	6.35167	1.82	2.40333	1.59667	-2.43	1.45667	1.26667	2.7			36.0767	3.08667	8.02667	4.83167	5.46333	4.03667	-0.325	3.56667	2.545	-4.81167	1.18833	9.055	0.786667	0.423333
	36.16	2.10667	3.86667	2.79833	6.45167	0.82	2.70333	1.99667	-1.43	1.35667	0.866667	2.5			36.16	3.68667	6.62667	5.43167	6.46333	4.13667	-1.325	3.26667	2.045	-4.61167	0.388333	10.455	2.48667	0.623333
	36.2433	3.80667	3.56667	2.89833	5.95167	1.92	2.40333	1.69667	-2.83	2.35667	-0.633333	2.4			36.2433	2.28667	7.32667	4.53167	5.56333	5.23667	-0.925	3.86667	1.845	-3.81167	0.688333	8.555	1.78667	1.02333
	36.3267	2.30667	4.06667	2.39833	7.25167	3.32	3.90333	1.89667	-1.33	2.15667	0.866667	3.9			36.3267	2.68667	8.42667	4.23167	6.56333	4.03667	-1.525	3.06667	1.845	-3.91167	1.38833	9.355	1.48667	0.723333
	36.41	1.00667	3.36667	3.39833	7.25167	1.32	2.50333	1.39667	-2.33	2.15667	0.566667	3.3			36.41	3.68667	9.12667	5.13167	5.56333	4.53667	-1.425	2.46667	2.745	-5.21167	1.18833	9.355	1.68667	0.523333
	36.4933	0.706667	4.26667	3.49833	7.15167	1.22	2.20333	0.996667	-2.13	3.25667	0.366667	2.9			36.4933	2.88667	7.92667	4.13167	5.06333	3.93667	-0.125	3.06667	2.245	-5.41167	0.788333	10.355	0.786667	0.723333
	36.5767	2.80667	4.56667	3.59833	7.25167	1.82	2.00333	1.29667	-0.83	1.75667	0.866667	3.4			36.5767	3.48667	8.22667	4.53167	4.06333	4.93667	-1.225	2.46667	2.645	-3.81167	1.78833	8.355	1.28667	0.723333
	36.66	1.00667	3.66667	3.49833	7.15167	2.02	3.40333	1.49667	-1.73	2.05667	0.766667	2.5			36.66	2.38667	8.02667	5.13167	5.96333	4.23667	-1.325	2.36667	2.245	-4.01167	2.28833	9.755	2.08667	1.22333
	36.7433	0.706667	2.96667	3.79833	6.65167	1.62	3.00333	1.39667	-1.63	0.656667	-0.0333333	3.3			36.7433	2.88667	8.62667	4.43167	5.46333	4.73667	-0.125	2.96667	2.445	-3.31167	1.18833	9.555	3.48667	3.12333
	36.8267	1.40667	2.26667	3.79833	6.15167	0.82	2.40333	1.39667	-1.23	2.55667	-0.133333	2.1			36.8267	3.58667	7.62667	4.83167	6.86333	4.33667	0.575	3.16667	2.545	-4.21167	2.18833	10.355	1.48667	2.42333
	36.91	1.20667	3.46667	2.99833	6.25167	1.72	1.50333	1.39667	-2.03	1.95667	0.366667	2.9			36.91	2.58667	8.22667	4.43167	7.06333	5.73667	-0.825	3.76667	2.145	-2.91167	2.08833	11.455	1.78667	1.32333
	36.9933	1.80667	4.16667	4.79833	6.65167	1.02	2.60333	1.59667	-2.03	0.856667	0.266667	3.6			36.9933	3.38667	7.62667	5.43167	4.76333	3.43667	-0.825	3.16667	1.845	-4.11167	0.288333	7.955	2.58667	2.72333
	37.0767	1.00667	3.06667	4.69833	6.85167	1.62	1.60333	1.59667	-2.13	3.05667	0.766667	3.4			37.0767	4.48667	7.22667	4.83167	5.96333	4.73667	-1.925	5.06667	3.245	-3.81167	2.08833	8.255	1.58667	1.52333
	37.16	0.806667	3.76667	3.79833	6.65167	1.42	3.50333	1.89667	-2.43	1.95667	0.866667	3.1			37.16	2.48667	7.42667	3.93167	6.36333	4.93667	-1.425	3.36667	2.545	-5.01167	1.38833	9.255	1.08667	0.923333
	37.2433	1.40667	3.76667	3.99833	7.05167	1.72	2.60333	1.09667	-2.73	2.35667	0.466667	3			37.2433	3.68667	9.22667	3.93167	3.76333	3.83667	-0.825	1.06667	2.445	-4.11167	2.08833	8.855	2.78667	1.22333
	37.3267	1.10667	3.46667	4.59833	6.25167	1.82	3.20333	1.79667	-1.73	2.65667	0.766667	3.9			37.3267	3.28667	9.02667	3.93167	3.76333	4.33667	-0.425	3.66667	3.145	-3.81167	1.48833	9.455	1.78667	1.62333
	37.41	2.30667	3.46667	4.59833	7.65167	1.52	1.70333	1.49667	-2.43	1.75667	0.866667	3.4			37.41	3.78667	8.32667	5.53167	3.46333	4.73667	-1.225	3.06667	2.445	-3.31167	1.38833	8.855	2.28667	0.623333
	37.4917	2.10667	4.16667	3.89833	7.55167	0.92	2.20333	1.29667	-3.23	1.95667	1.56667	3.3			37.4917	2.68667	7.92667	3.93167	6.16333	4.33667	-0.525	3.66667	1.845	-3.51167	2.78833	8.055	2.98667	1.82333
	37.575	1.70667	4.06667	4.29833	6.95167	2.62	2.90333	1.29667	-2.33	2.35667	0.366667	3.3			37.575	3.58667	8.62667	4.63167	5.86333	5.83667	-1.025	4.76667	2.245	-4.11167	0.988333	7.855	1.88667	1.22333
	37.6583	2.40667	3.76667	5.09833	7.85167	2.12	3.70333	1.69667	-2.53	2.35667	0.266667	4.1			37.6583	2.98667	7.12667	4.23167	5.36333	4.43667	-0.625	3.76667	2.745	-4.61167	1.48833	9.055	2.18667	2.32333
	37.7417	1.20667	4.26667	3.59833	6.75167	0.42	3.40333	1.49667	-2.93	1.75667	0.766667	3			37.7417	3.28667	8.82667	4.63167	6.36333	4.53667	-0.325	2.36667	2.645	-3.21167	1.18833	8.555	2.48667	0.923333
	37.825	2.30667	4.26667	4.29833	8.15167	0.72	2.80333	1.19667	-2.53	1.75667	0.266667	2.6			37.825	2.88667	9.52667	4.73167	5.86333	4.63667	-0.725	3.66667	2.345	-3.91167	1.28833	8.855	1.98667	1.92333
	37.9083	1.20667	3.86667	4.69833	6.55167	1.42	1.20333	1.69667	-2.93	2.95667	0.0666667	2.7			37.9083	3.28667	9.12667	4.23167	5.96333	5.03667	-1.325	1.46667	2.045	-3.01167	1.48833	9.355	2.38667	0.823333
	37.9917	2.40667	4.16667	2.79833	6.15167	0.62	2.90333	1.19667	-2.53	1.15667	0.166667	3.1			37.9917	3.28667	7.22667	5.03167	4.36333	4.93667	-0.025	2.36667	2.345	-2.71167	1.28833	8.055	1.68667	0.823333
	38.075	0.00666667	5.06667	4.49833	7.25167	1.92	2.70333	1.29667	-1.43	1.85667	0.266667	2.7			38.075	2.68667	8.22667	4.73167	4.86333	3.63667	0.975	2.86667	2.445	-4.41167	1.38833	9.955	2.08667	0.923333
	38.1583	1.70667	5.16667	3.79833	8.65167	2.22	3.20333	1.39667	-1.43	2.05667	0.666667	3.9			38.1583	3.78667	8.02667	4.93167	4.56333	6.33667	-0.025	0.966667	1.745	-4.41167	1.48833	10.255	2.48667	0.823333
	38.2417	2.10667	4.06667	4.49833	7.55167	1.32	4.20333	1.29667	-2.53	0.956667	0.266667	2.5			38.2417	3.38667	7.82667	6.13167	3.16333	5.83667	0.075	1.86667	1.945	-3.91167	1.48833	8.455	2.08667	1.42333
	38.325	0.606667	3.96667	3.19833	7.45167	0.82	3.50333	1.29667	-2.63	1.05667	0.766667	3.4			38.325	2.38667	7.62667	5.53167	3.86333	5.33667	-0.925	1.26667	2.245	-4.11167	1.78833	9.655	0.486667	1.02333
	38.4083	1.90667	4.56667	4.39833	7.95167	2.42	3.50333	1.89667	-2.03	1.35667	0.966667	3.4			38.4083	2.18667	9.12667	5.53167	5.66333	3.93667	-0.625	3.06667	1.245	-4.31167	1.48833	8.655	1.28667	1.42333
	38.4917	1.70667	4.26667	3.19833	7.25167	2.02	2.80333	1.19667	-2.63	2.25667	0.0666667	2.6			38.4917	2.48667	10.3267	6.13167	4.06333	4.73667	-0.225	2.56667	2.245	-4.21167	1.48833	7.955	0.386667	1.32333
	38.575	1.80667	4.56667	3.99833	7.55167	3.02	3.90333	1.59667	-2.83	2.15667	0.966667	3.9			38.575	1.98667	8.82667	5.93167	7.56333	4.93667	-0.725	1.66667	2.245	-4.21167	1.38833	8.655	1.88667	1.02333
	38.6583	2.20667	4.26667	3.09833	6.75167	2.82	3.50333	1.49667	-2.33	2.65667	0.166667	3.3			38.6583	2.98667	8.92667	4.23167	4.36333	5.43667	0.075	1.76667	2.745	-4.31167	1.98833	7.155	2.08667	1.42333
	38.7417	1.70667	4.36667	3.39833	7.05167	1.02	2.40333	1.49667	-2.23	1.55667	0.766667	2.9			38.7417	3.38667	8.32667	4.93167	6.06333	6.13667	0.075	2.06667	3.345	-3.31167	0.988333	9.055	1.88667	0.723333
	38.825	1.80667	4.76667	4.79833	5.55167	2.02	3.50333	0.696667	-2.33	2.05667	0.366667	3			38.825	2.18667	8.82667	5.53167	6.06333	5.23667	-0.125	2.56667	1.945	-4.01167	1.18833	6.855	0.986667	2.62333
	38.9083	0.506667	3.76667	5.09833	7.25167	1.42	4.60333	1.29667	-1.53	2.35667	0.366667	5.9			38.9083	2.18667	9.12667	5.03167	4.66333	4.73667	0.875	2.16667	1.945	-4.21167	2.18833	7.755	1.08667	1.02333
	38.9917	1.30667	3.36667	2.59833	7.05167	2.82	3.70333	0.896667	-2.93	1.65667	-0.133333	5.3			38.9917	2.78667	8.82667	6.23167	6.36333	4.43667	-0.125	3.46667	1.745	-3.61167	2.08833	7.155	1.98667	0.723333
	39.075	1.00667	4.96667	2.99833	6.85167	2.32	4.30333	1.49667	-2.63	3.75667	0.966667	4.4			39.075	2.68667	7.52667	5.83167	5.16333	5.93667	-0.325	2.46667	2.445	-3.41167	1.08833	7.955	1.38667	1.52333
	39.1583	1.70667	5.76667	3.39833	7.75167	1.72	3.30333	1.29667	-1.93	2.55667	0.566667	5			39.1583	0.886667	9.62667	5.53167	4.26333	6.23667	0.875	2.26667	2.345	-3.61167	2.08833	7.955	0.686667	1.02333
	39.2417	1.30667	4.06667	3.09833	8.35167	2.22	3.50333	0.696667	-2.33	2.75667	1.36667	3.7			39.2417	4.88667	7.52667	5.33167	5.96333	6.33667	-0.525	2.36667	2.845	-4.11167	1.18833	7.955	1.68667	1.92333
	39.325	1.50667	3.86667	4.69833	6.65167	1.62	4.20333	1.29667	-2.03	2.95667	0.566667	3			39.325	2.88667	7.52667	5.03167	6.16333	3.83667	0.075	4.36667	2.545	-2.71167	1.28833	7.255	1.88667	1.32333
	39.4083	1.20667	4.36667	3.19833	8.55167	1.82	3.60333	2.19667	-2.73	2.15667	0.766667	2.7			39.4083	3.48667	8.92667	5.23167	6.16333	4.63667	-1.025	2.56667	2.945	-3.61167	1.18833	9.055	2.28667	0.0233333
	39.4917	1.20667	3.66667	4.49833	5.75167	1.92	2.90333	1.39667	-1.23	1.15667	0.366667	3			39.4917	3.18667	7.32667	5.03167	5.06333	5.93667	-0.625	2.06667	2.445	-2.11167	1.58833	7.955	1.38667	2.62333
	39.575	1.00667	4.06667	4.79833	6.95167	1.72	4.20333	1.49667	-2.53	2.25667	1.36667	3			39.575	1.78667	7.92667	5.63167	5.56333	5.53667	-0.625	2.76667	1.945	-2.61167	2.38833	8.255	2.08667	0.523333
	39.6583	1.00667	3.46667	2.99833	7.05167	1.72	3.70333	1.89667	-2.93	2.85667	1.06667	2.2			39.6583	2.88667	6.92667	4.33167	6.46333	4.43667	-0.325	3.76667	2.745	-4.31167	2.18833	8.055	1.78667	1.52333
	39.7417	2.70667	4.06667	3.59833	7.35167	1.52	3.90333	1.59667	-1.33	1.25667	1.16667	2.7			39.7417	3.68667	8.22667	4.63167	5.36333	5.53667	-1.825	2.86667	1.645	-2.71167	1.58833	8.355	0.986667	1.62333
	39.825	2.10667	4.06667	4.29833	7.75167	1.12	3.50333	1.19667	-1.43	2.75667	0.666667	2.2			39.825	3.88667	8.52667	6.33167	6.26333	6.03667	-0.525	3.46667	1.445	-2.41167	1.68833	8.955	2.98667	1.72333
	39.9083	0.806667	3.96667	4.19833	7.65167	1.62	3.40333	1.49667	-2.73	2.45667	0.566667	3.2			39.9083	1.98667	8.32667	5.13167	6.06333	5.83667	-0.225	3.16667	1.245	-3.41167	2.18833	8.055	1.88667	1.82333
	39.9917	0.906667	4.56667	4.19833	7.45167	0.82	3.70333	1.59667	-1.33	2.55667	0.966667	3.3			39.9917	3.68667	8.52667	5.93167	7.06333	5.03667	-0.825	3.66667	1.245	-2.41167	1.58833	8.355	1.48667	1.22333
	40.075	1.80667	3.66667	4.09833	7.25167	1.92	5.10333	1.19667	-3.03	2.95667	1.06667	3.7			40.075	1.88667	9.02667	5.73167	5.26333	4.43667	-0.325	2.96667	2.245	-2.51167	1.18833	9.655	2.08667	1.12333
	40.1583	6.00667	4.66667	3.49833	8.75167	1.52	2.70333	1.29667	-2.33	2.55667	0.166667	2.4			40.1583	2.18667	8.52667	4.93167	5.06333	5.13667	0.475	2.76667	1.945	-4.31167	1.98833	7.755	2.08667	1.82333
	40.2417	4.00667	5.26667	3.29833	6.75167	3.02	2.80333	2.39667	-2.33	3.05667	0.466667	2.3			40.2417	3.58667	8.82667	6.23167	5.46333	4.33667	0.675	3.56667	2.545	-2.61167	1.68833	8.855	1.98667	1.02333
	40.325	3.30667	4.96667	4.99833	5.55167	3.52	3.00333	1.19667	-3.43	3.55667	0.766667	2.7			40.325	2.58667	8.62667	5.23167	5.46333	4.53667	-0.725	2.46667	2.945	-3.01167	1.68833	9.555	1.48667	1.22333
	40.4083	3.60667	4.56667	3.89833	7.15167	4.72	3.20333	0.896667	-1.83	2.65667	1.16667	3			40.4083	2.48667	7.22667	5.33167	6.36333	6.73667	-1.325	2.96667	2.545	-2.51167	1.68833	7.555	0.686667	0.623333
	40.4917	3.50667	4.96667	4.49833	6.25167	3.22	2.90333	1.49667	-2.23	1.75667	0.566667	3.3			40.4917	2.58667	9.12667	6.03167	7.46333	6.03667	-0.025	1.16667	2.445	-3.41167	1.28833	8.055	1.38667	0.323333
	40.575	2.80667	3.56667	4.19833	7.65167	3.92	4.40333	1.39667	-1.73	2.05667	0.366667	3.4			40.575	3.78667	7.72667	4.83167	5.36333	5.53667	-0.425	1.76667	1.545	-4.51167	2.08833	8.655	3.18667	1.02333
	40.6583	2.20667	4.36667	3.49833	7.15167	2.52	4.40333	1.79667	-2.03	2.75667	0.966667	1.9			40.6583	3.18667	8.32667	4.93167	4.56333	4.43667	0.675	4.36667	2.145	-2.21167	1.48833	7.955	2.38667	0.423333
	40.7417	2.40667	3.36667	2.89833	6.75167	2.82	4.60333	1.09667	-2.03	1.75667	0.566667	2.6			40.7417	2.88667	8.12667	5.03167	6.26333	5.13667	-0.125	2.96667	1.945	-3.61167	0.988333	8.455	0.686667	2.32333
	40.825	4.30667	3.36667	3.99833	7.05167	2.52	4.10333	2.09667	-2.33	1.55667	1.26667	3.3			40.825	2.28667	7.32667	5.63167	5.46333	5.73667	0.075	1.06667	1.645	-4.31167	1.98833	7.655	2.08667	1.72333
	40.9083	3.40667	4.56667	3.79833	7.45167	2.52	3.70333	1.49667	-1.93	2.55667	0.966667	2.3			40.9083	2.78667	7.32667	5.03167	5.36333	5.33667	-0.825	2.36667	2.645	-4.41167	2.18833	7.555	2.08667	2.42333
	40.9917	2.20667	4.36667	3.89833	6.95167	2.32	3.10333	1.89667	-1.93	2.45667	1.06667	3.7			40.9917	3.88667	6.82667	5.33167	5.66333	5.73667	-0.725	2.56667	1.345	-2.91167	1.98833	9.055	1.58667	0.623333
	41.075	2.80667	3.76667	3.49833	7.75167	3.52	3.80333	2.19667	-2.53	3.65667	0.466667	3.4			41.075	4.08667	7.32667	7.03167	5.66333	5.23667	-0.925	1.46667	1.645	-3.81167	1.78833	8.255	2.58667	1.12333
	41.1583	4.00667	4.56667	4.49833	6.25167	2.42	2.40333	1.59667	-1.03	2.45667	1.06667	3.3			41.1583	3.08667	7.62667	6.23167	5.16333	5.03667	-0.725	1.56667	3.145	-5.21167	1.78833	9.555	1.88667	1.42333
	41.2417	3.90667	4.76667	3.69833	7.75167	3.22	3.50333	0.896667	-1.33	2.35667	0.166667	3.3			41.2417	2.48667	8.82667	5.63167	6.36333	5.93667	-1.125	2.96667	2.345	-2.81167	0.788333	7.555	2.48667	0.223333
	41.325	3.30667	4.66667	4.59833	5.85167	3.52	4.40333	1.09667	-1.33	3.15667	1.66667	3.7			41.325	2.88667	8.22667	5.23167	6.86333	5.43667	-0.225	2.06667	2.545	-2.81167	1.78833	8.055	2.78667	0.723333
	41.4083	3.40667	4.66667	4.99833	6.75167	1.82	3.20333	1.29667	-2.43	1.85667	1.86667	5			41.4083	2.68667	7.52667	5.53167	5.96333	5.23667	-1.125	2.86667	3.245	-3.01167	1.58833	7.655	2.88667	1.72333
	41.4917	4.30667	4.96667	4.79833	7.15167	3.42	3.90333	1.49667	-1.73	2.05667	0.866667	2.9			41.4917	2.38667	7.12667	5.63167	6.66333	5.53667	-0.425	2.26667	1.945	-3.01167	1.38833	6.355	2.58667	1.52333
	41.575	4.90667	4.56667	4.49833	6.65167	3.72	4.90333	1.89667	-2.23	3.15667	0.666667	5.1			41.575	2.38667	7.02667	4.83167	5.96333	5.73667	-0.325	3.06667	2.245	-4.01167	1.98833	7.855	1.88667	0.623333
	41.6583	3.30667	4.46667	4.49833	7.05167	4.02	4.60333	1.79667	-2.03	2.05667	0.766667	3.3			41.6583	1.58667	7.32667	5.93167	5.06333	4.93667	-0.125	1.36667	1.245	-3.61167	1.98833	8.155	1.88667	0.723333
	41.7417	3.00667	4.76667	4.49833	6.25167	3.22	3.10333	1.79667	-3.03	1.85667	0.766667	3.2			41.7417	2.88667	7.62667	5.93167	6.56333	5.73667	-0.525	2.16667	2.045	-4.91167	1.18833	7.955	2.08667	1.42333
	41.825	2.60667	4.16667	4.39833	6.75167	3.52	3.70333	1.39667	-2.13	2.25667	1.46667	2.7			41.825	2.48667	8.92667	6.43167	6.16333	5.03667	-0.125	0.866667	1.845	-3.91167	2.58833	8.955	0.986667	1.22333
	41.9083	4.10667	4.86667	3.59833	5.55167	2.32	4.60333	1.79667	-1.63	2.65667	1.26667	4.7			41.9083	2.28667	8.32667	4.63167	5.86333	5.73667	-0.025	1.46667	2.145	-3.11167	1.78833	8.655	2.28667	2.12333
	41.9917	3.20667	3.66667	4.29833	6.95167	3.92	3.30333	0.896667	-2.03	2.05667	1.36667	2.7			41.9917	2.98667	10.2267	5.13167	5.36333	5.73667	0.875	2.36667	2.045	-3.01167	1.88833	7.455	1.98667	1.72333
	42.075	1.60667	5.26667	3.69833	6.65167	3.92	3.70333	2.59667	-2.73	2.75667	0.666667	3			42.075	2.48667	8.32667	5.93167	5.36333	5.83667	1.375	1.76667	2.045	-4.71167	1.38833	6.755	1.88667	1.72333
	42.1583	2.80667	5.46667	4.49833	6.85167	2.82	4.20333	1.09667	-1.83	3.55667	-0.233333	3.5			42.1583	3.88667	7.62667	5.13167	6.06333	5.13667	-0.325	1.86667	2.845	-4.21167	1.88833	8.855	1.28667	1.02333
	42.2417	3.30667	6.06667	4.09833	5.95167	3.32	3.60333	1.59667	-1.93	1.35667	1.56667	3.6			42.2417	2.48667	7.02667	5.23167	5.56333	5.43667	-0.725	2.46667	2.245	-3.51167	1.68833	8.555	1.88667	1.62333
	42.325	4.10667	6.06667	2.89833	6.95167	3.12	2.90333	1.79667	-3.33	2.25667	-0.133333	4.5			42.325	1.28667	7.32667	5.93167	7.26333	5.63667	0.675	2.16667	1.345	-3.41167	2.28833	8.155	3.08667	0.523333
	42.4083	2.70667	5.56667	4.29833	6.15167	3.12	3.80333	2.09667	-1.63	2.75667	1.96667	2.9			42.4083	4.18667	8.72667	5.53167	5.16333	6.83667	-0.325	1.46667	2.345	-3.61167	1.58833	8.155	1.98667	1.52333
	42.4917	2.40667	5.36667	5.19833	6.55167	3.72	3.90333	1.39667	-2.23	3.05667	0.566667	3.9			42.4917	1.98667	8.62667	5.73167	5.06333	4.53667	0.275	1.36667	2.045	-3.61167	2.48833	8.455	2.78667	0.823333
	42.575	2.60667	5.76667	4.09833	5.95167	3.62	3.60333	1.99667	-2.33	3.85667	1.96667	4.1			42.575	1.68667	8.92667	5.13167	6.36333	4.83667	2.375	1.86667	2.045	-4.71167	1.78833	8.755	0.886667	1.12333
	42.6583	3.90667	5.56667	4.19833	6.15167	1.82	4.60333	1.29667	-1.53	3.05667	0.566667	3.3			42.6583	3.08667	8.42667	5.03167	6.76333	5.03667	1.475	2.06667	2.345	-3.01167	1.48833	9.155	0.786667	1.42333
	42.7417	3.40667	5.36667	3.09833	5.95167	3.22	3.90333	1.79667	-2.13	2.35667	0.966667	3.7			42.7417	4.18667	8.22667	5.73167	5.96333	5.63667	1.175	2.26667	2.545	-4.11167	1.68833	9.755	2.18667	1.62333
	42.825	1.90667	4.66667	4.09833	6.05167	2.12	3.90333	1.99667	-2.33	2.25667	1.46667	3.2			42.825	3.18667	7.42667	5.93167	6.36333	4.93667	0.375	1.86667	1.845	-3.11167	1.88833	9.655	2.48667	1.02333
	42.9083	2.30667	5.46667	3.79833	6.35167	4.02	3.40333	1.59667	-3.13	4.05667	1.66667	4.2			42.9083	3.18667	8.32667	4.43167	6.06333	5.33667	1.175	2.06667	3.145	-3.21167	1.78833	9.455	1.68667	1.82333
	42.9917	3.40667	5.46667	4.39833	6.65167	3.42	6.60333	1.59667	-1.93	3.25667	0.566667	2.7			42.9917	4.38667	7.02667	5.63167	5.36333	5.43667	0.575	0.566667	2.745	-4.31167	1.38833	9.755	2.18667	0.823333
	43.11	2.30667	4.86667	3.39833	6.05167	3.12	3.90333	1.59667	-1.43	4.05667	0.566667	2.9			43.11	3.78667	7.92667	4.13167	5.36333	4.23667	0.075	0.766667	2.045	-3.01167	2.98833	9.555	1.88667	0.723333
	43.3117	3.10667	4.56667	4.49833	6.15167	2.52	3.40333	1.59667	-1.73	4.85667	1.56667	2.8			43.3117	3.58667	8.42667	4.83167	5.06333	5.43667	0.775	1.66667	3.545	-4.21167	2.58833	8.655	2.18667	0.123333
	43.395	2.50667	4.46667	3.39833	6.65167	2.52	3.50333	1.29667	-1.73	3.15667	1.46667	3			43.395	3.38667	7.82667	6.33167	6.26333	5.43667	0.575	1.16667	2.245	-4.61167	1.68833	9.655	2.08667	0.923333
	43.4917	1.80667	4.96667	3.99833	7.15167	4.62	4.50333	2.09667	-1.73	3.15667	1.16667	3.7			43.4917	1.88667	7.42667	5.53167	6.96333	6.63667	0.875	1.06667	2.345	-4.21167	2.18833	10.255	2.18667	2.02333
	43.5833	3.30667	4.36667	4.29833	6.95167	3.72	5.50333	1.39667	-1.83	3.05667	0.666667	2.6			43.5833	4.78667	9.62667	5.63167	5.96333	5.83667	0.575	2.36667	1.845	-4.71167	1.68833	8.955	2.08667	0.723333
	43.6667	2.60667	4.06667	3.99833	6.85167	2.62	4.80333	1.39667	-1.93	2.55667	0.666667	3.6			43.6667	3.08667	9.62667	4.33167	6.16333	5.03667	0.875	2.76667	3.145	-3.91167	1.88833	10.655	1.48667	1.22333
	43.75	2.30667	4.16667	4.29833	6.75167	2.82	5.00333	1.19667	-1.83	4.45667	1.06667	2.9			43.75	2.98667	8.72667	6.13167	5.96333	6.13667	0.575	2.56667	2.345	-3.41167	2.28833	8.755	2.18667	0.423333
	43.8333	2.20667	5.26667	5.39833	7.85167	2.72	4.20333	1.59667	-3.03	4.35667	0.966667	3			43.8333	3.18667	8.42667	5.03167	4.96333	6.73667	0.275	2.06667	2.445	-3.21167	2.58833	9.855	2.78667	2.52333
	43.9167	2.90667	4.36667	4.69833	6.95167	2.12	4.20333	1.09667	-1.63	4.35667	0.566667	2.2			43.9167	3.08667	8.12667	6.13167	6.16333	4.63667	1.175	2.56667	2.045	-2.81167	1.28833	10.155	1.58667	2.22333
	44	2.10667	5.66667	5.69833	6.25167	2.92	4.20333	1.19667	-1.03	2.65667	0.766667	2.4			44	2.38667	8.32667	5.33167	6.56333	5.83667	0.875	1.46667	2.245	-3.91167	1.58833	8.955	3.38667	1.02333
	44.0833	1.30667	4.76667	4.09833	6.95167	1.92	3.90333	1.39667	-1.33	3.65667	0.966667	2.6			44.0833	1.88667	7.92667	4.63167	4.86333	5.23667	0.175	2.16667	3.245	-2.81167	2.08833	8.155	2.38667	1.12333
	44.1667	2.60667	5.46667	4.59833	5.75167	3.82	4.40333	2.29667	-1.93	5.05667	2.06667	2.3			44.1667	3.18667	8.62667	5.63167	6.66333	5.63667	0.875	0.166667	1.645	-4.61167	1.98833	7.755	2.78667	1.62333
	44.25	2.50667	4.96667	3.79833	7.05167	2.72	4.80333	1.59667	-1.33	3.75667	0.466667	2.2			44.25	2.68667	8.82667	5.53167	6.76333	5.53667	-0.725	0.166667	2.445	-4.31167	1.68833	10.055	3.08667	1.42333
	44.3333	3.00667	5.96667	4.69833	5.95167	2.62	3.50333	1.49667	-2.43	3.35667	0.666667	2.2			44.3333	2.78667	8.92667	4.63167	6.56333	4.53667	0.575	1.96667	1.845	-4.61167	2.38833	9.355	2.78667	1.22333
	44.4167	1.40667	5.06667	2.79833	6.65167	4.32	4.30333	1.79667	-2.03	4.15667	1.06667	3.3			44.4167	3.68667	6.52667	6.03167	5.76333	4.93667	-0.325	1.76667	2.645	-3.91167	1.58833	8.955	1.58667	1.92333
	44.5	2.60667	5.46667	5.59833	7.35167	2.62	3.10333	1.59667	-1.73	2.15667	1.06667	2.5			44.5	3.48667	9.82667	5.93167	6.36333	5.73667	0.875	0.566667	2.745	-3.91167	2.18833	8.455	0.986667	0.523333
	44.5833	2.20667	5.66667	5.09833	6.35167	2.02	4.10333	2.39667	-1.03	3.45667	1.06667	3.3			44.5833	3.58667	8.32667	4.83167	6.36333	4.83667	0.875	1.26667	1.545	-2.91167	2.28833	8.855	1.88667	1.12333
	44.6667	1.10667	5.56667	3.79833	7.05167	4.12	5.00333	1.09667	-1.33	2.65667	0.966667	2.7			44.6667	3.18667	7.42667	6.13167	6.96333	4.73667	1.375	2.76667	2.045	-3.51167	1.68833	7.855	2.38667	1.02333
	44.75	1.70667	4.86667	3.59833	5.55167	3.52	4.10333	1.39667	-1.83	2.75667	1.66667	2.5			44.75	3.78667	8.52667	6.53167	6.66333	4.63667	-0.325	0.866667	2.045	-4.21167	1.28833	10.155	2.18667	1.42333
	44.8333	1.70667	6.06667	5.39833	6.15167	3.52	4.90333	1.59667	-2.23	2.65667	1.46667	3.9			44.8333	3.28667	7.92667	5.13167	7.66333	5.53667	0.875	1.66667	1.745	-3.01167	2.08833	9.255	2.18667	0.523333
	44.9167	2.40667	5.46667	5.69833	6.95167	3.02	5.90333	1.19667	-1.23	3.55667	0.366667	3.4			44.9167	3.18667	9.72667	6.43167	6.46333	5.33667	1.075	3.06667	2.245	-3.51167	2.28833	8.355	2.38667	0.823333
	45	2.40667	4.26667	7.19833	6.95167	3.92	5.00333	1.19667	-1.23	2.95667	0.566667	3.5			45	3.78667	8.42667	5.53167	6.36333	5.73667	1.375	0.866667	2.145	-3.81167	1.08833	9.655	2.88667	1.52333
	45.0833	2.20667	5.06667	8.39833	7.85167	3.72	3.70333	1.59667	-2.23	3.05667	1.56667	3.8			45.0833	3.98667	9.92667	4.53167	6.16333	4.13667	0.475	1.86667	1.745	-4.31167	1.68833	9.255	1.88667	0.0233333
	45.1667	1.60667	4.96667	7.69833	6.45167	3.92	6.10333	1.39667	-1.73	4.15667	1.26667	2.5			45.1667	3.78667	9.32667	6.23167	6.46333	6.73667	-0.825	0.466667	1.845	-5.21167	1.18833	9.955	2.48667	0.323333
	45.25	2.90667	5.26667	5.29833	6.85167	3.72	3.60333	1.39667	-1.53	3.25667	1.06667	2.7			45.25	2.88667	6.72667	4.93167	7.06333	5.03667	1.175	0.366667	2.645	-3.91167	2.38833	9.355	1.68667	0.623333
	45.3333	2.00667	5.16667	5.29833	6.85167	2.72	5.50333	0.796667	-2.13	3.25667	-0.233333	2.1			45.3333	2.88667	9.22667	5.53167	5.16333	4.93667	0.175	2.06667	2.145	-4.51167	1.68833	8.455	1.88667	0.423333
	45.4167	2.20667	4.56667	6.29833	6.65167	3.72	4.80333	3.39667	-2.83	2.35667	0.766667	3.6			45.4167	3.98667	8.72667	6.03167	6.26333	4.13667	-0.025	0.866667	1.745	-3.91167	1.48833	10.755	1.98667	0.723333
	45.5	1.70667	5.16667	6.89833	6.45167	2.72	5.10333	2.49667	-1.13	3.25667	0.366667	3.7			45.5	4.08667	7.22667	5.33167	6.86333	4.43667	0.775	0.466667	1.445	-4.51167	1.58833	9.455	2.48667	-0.176667
	45.5833	1.70667	4.76667	7.09833	6.85167	1.72	4.00333	1.49667	-2.93	2.95667	0.566667	7.4			45.5833	2.88667	9.12667	6.43167	5.16333	4.33667	-0.425	0.566667	2.445	-5.51167	1.58833	8.855	2.88667	1.22333
	45.6667	1.90667	4.86667	6.79833	7.25167	3.42	4.40333	1.39667	-1.83	2.55667	0.766667	6			45.6667	3.08667	9.72667	5.83167	5.26333	4.23667	0.375	-0.933333	1.645	-4.61167	2.08833	9.155	1.38667	1.32333
	45.75	1.60667	4.76667	5.09833	7.65167	3.72	3.50333	1.99667	-2.53	3.95667	0.366667	4.3			45.75	3.08667	7.52667	4.83167	7.46333	4.13667	0.275	1.16667	1.945	-4.51167	1.88833	10.155	2.48667	0.523333
	45.8333	1.90667	4.76667	4.39833	6.05167	3.92	5.40333	1.09667	-2.03	2.35667	1.16667	3.9			45.8333	4.58667	7.22667	5.23167	7.16333	4.63667	0.375	1.76667	0.745	-4.51167	1.98833	8.855	0.586667	1.02333
	45.9167	2.70667	4.86667	5.29833	6.85167	4.12	5.00333	1.79667	-1.33	2.15667	1.06667	3.5			45.9167	2.78667	8.62667	4.23167	5.06333	4.33667	-0.525	-0.233333	1.845	-4.41167	1.88833	10.955	1.28667	1.32333
	46	2.40667	4.76667	6.39833	7.45167	2.92	6.20333	3.09667	-2.03	2.55667	1.36667	3.8			46	3.48667	7.92667	5.33167	5.86333	3.43667	0.075	1.26667	2.045	-4.81167	1.88833	8.955	1.28667	0.223333
	46.0833	2.50667	5.26667	6.89833	6.95167	3.72	4.70333	1.59667	-2.23	2.75667	0.0666667	3.5			46.0833	2.28667	7.82667	5.43167	6.76333	3.93667	0.275	1.06667	2.145	-4.11167	1.88833	9.755	2.48667	1.52333
	46.215	2.00667	5.06667	6.39833	6.45167	2.32	3.70333	2.79667	-1.53	2.85667	1.46667	4.5			46.215	2.98667	8.22667	5.53167	6.16333	5.53667	0.975	0.466667	1.645	-4.11167	2.08833	9.655	1.48667	1.92333
	46.3	2.80667	4.76667	5.89833	7.25167	4.02	2.40333	2.39667	-2.23	3.25667	0.366667	4.1			46.3	1.88667	6.52667	5.43167	6.96333	3.43667	1.275	-0.133333	2.245	-5.01167	1.38833	8.555	2.08667	1.42333
	46.4267	3.50667	5.16667	6.39833	7.35167	2.12	5.40333	2.09667	-1.93	2.25667	0.766667	4.7			46.4267	4.08667	6.02667	5.13167	8.06333	4.13667	0.975	0.766667	1.245	-4.21167	2.18833	9.355	2.28667	3.62333
	46.51	2.40667	5.56667	5.49833	6.75167	3.52	5.60333	1.59667	-0.63	2.75667	0.866667	3.3			46.51	2.68667	8.12667	5.13167	5.76333	3.53667	1.375	0.766667	2.845	-3.71167	2.28833	9.755	2.28667	2.12333
	46.5933	2.40667	4.26667	6.69833	7.85167	2.72	4.10333	1.89667	-2.43	2.65667	1.16667	5.5			46.5933	3.58667	7.12667	5.93167	5.56333	3.33667	0.675	2.26667	2.645	-4.11167	2.78833	8.955	0.986667	3.72333
	46.6767	4.00667	4.76667	5.79833	6.35167	3.02	4.20333	2.79667	-1.93	2.35667	0.766667	4.7			46.6767	3.98667	8.92667	5.63167	7.16333	3.93667	1.575	1.26667	1.845	-4.31167	2.58833	9.355	2.38667	3.62333
	46.76	2.50667	3.06667	7.19833	7.25167	4.02	4.20333	2.99667	-1.13	3.45667	0.366667	3.9			46.76	3.48667	9.42667	5.53167	6.76333	3.93667	1.675	1.76667	2.445	-4.21167	2.48833	9.355	1.48667	5.32333
	46.8433	2.20667	4.56667	7.19833	6.65167	4.12	4.20333	2.29667	-1.93	3.85667	0.266667	5			46.8433	5.68667	7.62667	5.43167	6.76333	3.43667	2.275	0.466667	1.945	-4.11167	1.98833	9.255	2.78667	8.52333
	46.9267	3.30667	5.86667	9.19833	7.75167	3.92	4.80333	2.99667	-1.63	3.85667	1.66667	4.7			46.9267	3.58667	9.32667	5.03167	6.36333	3.73667	0.775	-0.0333333	1.845	-5.11167	2.38833	10.055	2.58667	11.1233
	47.01	2.70667	5.36667	8.89833	8.35167	4.42	5.00333	3.29667	-0.63	2.85667	0.766667	4.7			47.01	3.18667	8.52667	5.53167	5.56333	2.63667	2.775	0.266667	1.845	-4.41167	1.78833	8.455	2.68667	11.2233
	47.0933	3.50667	5.26667	6.99833	7.05167	3.82	4.30333	2.99667	-0.73	2.35667	1.86667	4.4			47.0933	3.28667	8.22667	5.03167	4.86333	4.23667	2.075	1.86667	2.045	-4.31167	2.18833	9.655	0.286667	13.6233
	47.1767	2.00667	5.86667	9.89833	7.45167	4.12	2.80333	3.99667	-1.43	3.75667	1.86667	3.4			47.1767	4.58667	8.12667	6.43167	7.26333	3.53667	2.975	2.86667	2.645	-4.21167	1.18833	10.255	1.38667	13.9233
	47.26	3.20667	5.06667	9.29833	7.95167	3.52	4.30333	2.89667	-0.93	3.45667	1.46667	5.5			47.26	3.28667	7.82667	6.43167	6.46333	2.63667	3.875	1.96667	1.745	-4.51167	2.08833	10.755	1.18667	13.5233
	47.3433	3.40667	5.26667	7.79833	8.65167	4.62	4.00333	3.49667	-0.83	3.75667	1.16667	5.8			47.3433	2.58667	7.22667	5.43167	6.56333	2.83667	2.775	3.06667	1.945	-4.11167	2.58833	8.755	0.686667	13.9233
	47.4267	3.80667	4.46667	7.69833	7.75167	4.22	5.50333	3.29667	-2.03	2.55667	1.16667	5.6			47.4267	3.18667	9.32667	6.63167	6.16333	2.93667	0.875	0.466667	1.945	-4.21167	1.68833	10.055	1.48667	15.9233
	47.51	3.40667	5.26667	8.09833	7.95167	3.72	4.30333	2.59667	-2.13	2.85667	2.36667	4.9			47.51	3.68667	8.32667	5.43167	7.36333	1.83667	2.375	1.26667	2.945	-4.71167	2.38833	9.055	1.58667	17.5233
	47.5933	2.90667	5.26667	7.59833	7.25167	4.22	4.20333	3.49667	-0.73	3.05667	2.86667	4.5			47.5933	4.78667	7.42667	5.33167	6.06333	2.43667	2.075	2.56667	2.845	-5.11167	2.08833	11.255	2.58667	19.7233
	47.7483	3.50667	5.26667	10.2983	8.35167	5.32	4.10333	3.99667	-0.73	3.85667	0.466667	4.1			47.7483	4.28667	8.42667	5.63167	6.56333	3.13667	0.675	0.966667	0.845	-3.81167	1.98833	12.355	2.28667	18.2233
	47.8317	2.90667	5.16667	10.5983	8.55167	5.82	3.90333	3.99667	-1.03	3.65667	2.06667	4.6			47.8317	3.68667	6.72667	5.53167	6.56333	4.23667	1.575	0.866667	1.545	-3.11167	1.38833	13.055	2.78667	16.6233
	47.915	4.50667	4.06667	8.39833	8.45167	4.32	4.80333	4.19667	-1.43	3.05667	2.86667	3.7			47.915	2.48667	9.22667	6.73167	7.76333	3.03667	1.475	2.26667	1.445	-4.91167	1.68833	11.955	1.18667	23.0233
	47.9983	4.70667	4.36667	6.79833	7.55167	3.12	4.70333	3.49667	-1.73	2.85667	3.36667	4.9			47.9983	4.38667	8.72667	5.73167	5.46333	3.63667	1.075	2.26667	1.945	-4.31167	2.28833	11.055	2.68667	22.4233
	48.0817	3.60667	5.66667	10.9983	7.35167	5.02	4.30333	3.89667	-1.43	3.35667	3.46667	3.3			48.0817	2.98667	9.32667	6.03167	6.96333	2.73667	0.675	1.76667	1.645	-4.61167	1.38833	10.655	2.28667	23.4233
	48.165	3.00667	4.66667	10.0983	7.35167	3.92	4.20333	4.09667	-0.93	3.15667	4.46667	5.5			48.165	3.38667	9.12667	5.53167	8.56333	3.53667	0.175	1.96667	1.045	-4.11167	1.98833	13.655	4.18667	23.6233
	48.2483	3.50667	4.86667	10.2983	7.95167	3.52	4.80333	4.19667	-1.33	2.95667	4.36667	5.1			48.2483	3.68667	9.32667	5.53167	6.56333	3.03667	1.175	2.36667	2.645	-4.71167	2.08833	12.855	2.48667	21.2233
	48.3317	3.10667	5.56667	9.39833	7.85167	4.22	4.20333	3.99667	-0.73	3.05667	2.86667	4.2			48.3317	3.98667	9.72667	6.33167	6.36333	2.53667	0.275	1.46667	1.445	-4.71167	1.48833	12.455	2.18667	19.9233
	48.415	1.90667	5.56667	9.19833	7.45167	3.92	4.20333	3.89667	-1.73	3.35667	3.06667	5.1			48.415	4.28667	10.1267	6.83167	7.66333	4.33667	0.675	2.66667	1.445	-6.11167	0.988333	13.455	2.48667	18.9233
	48.4983	4.10667	4.46667	8.59833	8.65167	4.42	3.90333	4.79667	0.27	4.75667	2.36667	4.3			48.4983	2.98667	9.32667	4.93167	7.26333	4.13667	0.975	0.266667	1.345	-4.41167	1.58833	12.055	2.18667	16.6233
	48.5817	3.40667	4.86667	8.49833	8.35167	4.72	3.00333	3.39667	-0.63	3.95667	3.36667	5.8			48.5817	5.68667	8.42667	6.73167	5.56333	3.23667	0.475	1.26667	1.445	-4.71167	1.88833	11.655	2.68667	18.8233
	48.665	2.60667	5.36667	10.1983	7.25167	3.52	4.90333	4.09667	-0.93	3.65667	3.76667	5.9			48.665	3.18667	8.42667	5.63167	6.76333	3.53667	1.475	1.66667	1.945	-4.11167	1.78833	10.655	2.78667	19.3233
	48.7483	3.30667	5.36667	9.19833	7.85167	5.02	4.30333	3.79667	0.17	4.25667	4.06667	5.4			48.7483	3.48667	9.42667	6.03167	6.26333	4.03667	0.375	1.06667	3.145	-3.31167	1.98833	11.455	2.38667	21.3233
	48.8317	2.70667	4.46667	9.19833	8.55167	4.22	3.70333	3.29667	-1.53	2.85667	3.86667	5.2			48.8317	4.28667	8.12667	5.53167	6.76333	2.73667	2.775	2.06667	1.445	-4.91167	2.68833	11.555	1.48667	22.1233
	48.915	2.30667	6.26667	8.59833	7.85167	4.82	4.30333	3.19667	-0.93	3.15667	3.86667	4.4			48.915	4.48667	8.72667	6.03167	6.36333	4.03667	2.675	1.26667	1.645	-4.51167	2.38833	11.355	1.88667	22.9233
	48.9983	3.70667	5.66667	8.99833	8.85167	4.62	4.60333	2.79667	0.67	3.55667	3.56667	4.8			48.9983	3.38667	9.92667	5.73167	8.76333	3.63667	2.675	1.56667	2.745	-4.01167	2.58833	11.855	2.18667	21.9233
	49.0817	3.90667	5.56667	11.1983	7.55167	4.42	4.80333	2.89667	-1.43	4.45667	3.06667	5.8			49.0817	2.28667	9.32667	6.83167	8.56333	2.83667	1.975	1.06667	1.845	-4.11167	1.08833	12.755	2.48667	16.9233
	49.165	3.70667	6.46667	12.8983	7.95167	3.22	3.60333	3.59667	-0.63	5.15667	4.56667	5.8			49.165	3.38667	7.22667	5.33167	8.16333	3.83667	2.075	0.266667	3.045	-4.81167	2.88833	11.155	1.98667	14.1233
	49.2483	3.20667	6.86667	12.0983	8.05167	5.02	5.30333	2.79667	-1.73	3.95667	2.46667	5.8			49.2483	4.18667	8.12667	6.63167	7.76333	4.83667	2.175	1.66667	0.445	-3.81167	2.38833	10.555	2.88667	12.3233
	49.3317	6.10667	6.96667	12.1983	7.25167	5.62	4.20333	3.59667	-1.33	3.35667	1.76667	6.1			49.3317	4.68667	9.12667	6.73167	6.96333	4.63667	2.575	1.66667	2.545	-5.01167	2.18833	10.755	1.58667	11.1233
	49.415	5.10667	7.26667	10.7983	8.15167	5.52	3.90333	3.39667	0.07	2.85667	2.96667	5.7			49.415	3.78667	9.22667	6.83167	7.56333	2.73667	2.975	1.36667	2.345	-4.81167	1.28833	10.455	3.28667	12.4233
	49.4983	3.90667	5.46667	11.0983	8.05167	5.52	6.40333	3.39667	-1.03	3.65667	3.26667	5.3			49.4983	4.48667	9.12667	6.73167	7.26333	3.23667	3.075	0.666667	1.445	-3.91167	2.38833	11.655	3.08667	14.8233
	49.5817	5.40667	6.16667	12.0983	7.95167	4.92	6.10333	3.09667	-0.23	4.25667	2.56667	5.2			49.5817	3.68667	7.72667	6.63167	8.36333	3.33667	2.175	1.16667	2.745	-4.61167	1.68833	10.755	2.08667	16.3233
	49.665	5.50667	6.56667	11.6983	7.55167	4.32	3.40333	3.49667	-1.43	3.75667	2.76667	6.3			49.665	3.98667	9.32667	7.13167	8.96333	3.33667	2.775	0.666667	1.845	-4.31167	2.18833	13.055	2.18667	17.2233
	49.7483	5.30667	6.86667	11.8983	8.85167	4.92	5.50333	3.09667	-0.53	2.75667	2.76667	6			49.7483	4.98667	9.62667	6.23167	7.16333	2.83667	3.475	1.36667	1.445	-4.01167	2.88833	12.555	3.38667	17.4233
	49.8317	4.20667	6.56667	10.7983	8.95167	5.72	5.50333	3.89667	-0.83	2.65667	3.16667	4.8			49.8317	4.48667	7.62667	7.73167	7.26333	2.63667	3.375	1.76667	3.145	-4.91167	1.18833	11.355	2.68667	20.5233
	49.915	5.80667	7.46667	11.0983	7.85167	5.42	4.70333	3.69667	-1.13	4.55667	3.56667	4.7			49.915	3.68667	9.52667	7.43167	8.16333	4.13667	2.875	0.466667	2.145	-4.21167	2.68833	11.355	1.68667	19.9233
	49.9983	4.70667	6.66667	9.99833	8.05167	4.12	4.70333	3.69667	0.17	3.25667	3.36667	5.7			49.9983	3.78667	9.82667	7.53167	8.36333	3.13667	2.275	2.56667	1.945	-6.21167	2.28833	13.155	3.18667	22.3233
	50.0817	4.40667	6.46667	10.4983	8.35167	4.42	4.60333	3.79667	-0.03	3.65667	3.26667	4.8			50.0817	4.38667	8.52667	6.73167	7.46333	1.93667	2.975	2.36667	1.145	-3.41167	2.78833	13.255	0.486667	24.7233
	50.165	6.00667	6.56667	11.4983	9.25167	4.42	3.10333	3.59667	-0.03	3.25667	2.96667	6			50.165	3.08667	9.82667	7.73167	7.86333	2.33667	2.975	0.666667	1.645	-4.71167	0.988333	12.755	1.48667	26.3233
	50.2483	5.50667	6.06667	11.7983	7.75167	3.92	5.70333	4.09667	0.07	3.15667	3.86667	5.7			50.2483	2.08667	8.02667	7.53167	7.06333	2.23667	3.975	1.36667	0.445	-4.31167	1.98833	12.455	2.78667	24.2233
	50.3317	4.80667	7.36667	11.9983	8.35167	4.02	5.80333	3.09667	-0.33	3.35667	2.26667	5.7			50.3317	5.28667	9.32667	6.93167	5.56333	4.33667	3.075	1.06667	2.645	-4.61167	1.98833	13.155	1.88667	28.4233
	50.415	3.90667	7.06667	11.3983	8.05167	4.12	3.90333	3.89667	-0.63	2.55667	3.06667	5.1			50.415	3.38667	8.82667	6.63167	7.06333	3.93667	3.075	1.56667	1.845	-4.91167	2.18833	11.855	2.68667	28.3233
	50.4983	5.30667	6.56667	11.6983	7.85167	3.12	4.40333	3.09667	1.17	3.15667	2.06667	5.9			50.4983	5.08667	8.82667	7.13167	8.86333	3.53667	2.175	2.06667	0.545	-3.21167	1.98833	12.155	1.68667	26.4233
	50.5817	5.10667	5.56667	11.9983	8.75167	3.42	6.00333	3.39667	0.87	3.45667	4.06667	6.3			50.5817	2.98667	8.32667	7.03167	8.56333	4.23667	1.975	1.66667	2.345	-4.71167	1.68833	15.055	3.18667	25.1233
	50.665	5.70667	6.56667	9.19833	7.55167	2.62	5.50333	3.89667	1.47	3.75667	4.26667	5.2			50.665	2.58667	9.82667	8.23167	8.26333	3.63667	2.075	1.76667	1.545	-5.51167	1.78833	13.855	2.68667	22.5233
	50.7467	4.50667	6.76667	11.0983	7.35167	3.22	5.20333	3.29667	0.77	4.45667	3.46667	5.5			50.7467	3.98667	7.12667	8.63167	8.16333	2.83667	2.075	1.66667	2.245	-5.01167	1.78833	14.155	1.78667	20.4233
	50.83	4.30667	7.86667	8.69833	8.65167	5.52	4.80333	3.09667	1.37	4.25667	4.36667	5.6			50.83	3.38667	7.92667	7.73167	7.96333	3.03667	1.875	1.76667	1.845	-5.41167	1.88833	12.355	2.98667	21.8233
	50.9133	4.90667	6.26667	10.2983	8.95167	3.52	6.30333	3.89667	0.97	4.75667	2.76667	5.2			50.9133	3.18667	7.72667	7.03167	10.0633	4.03667	1.675	2.06667	1.545	-4.91167	1.78833	12.455	2.78667	19.5233
	50.9967	3.00667	6.66667	10.3983	8.15167	4.12	7.80333	3.99667	0.57	5.05667	3.66667	5.2			50.9967	4.58667	7.02667	8.03167	9.16333	3.63667	2.275	1.96667	2.345	-4.91167	2.48833	13.055	1.88667	18.0233
	51.08	3.70667	6.76667	8.59833	8.35167	4.92	6.60333	3.79667	2.07	4.45667	3.96667	5			51.08	3.08667	10.4267	7.63167	6.76333	3.83667	1.675	2.06667	2.345	-4.41167	1.08833	11.155	2.08667	17.0233
	51.1633	4.60667	6.96667	10.8983	7.65167	4.92	5.70333	4.09667	0.87	3.85667	3.86667	5			51.1633	3.68667	8.62667	8.53167	7.46333	3.73667	1.175	1.76667	1.945	-4.41167	2.78833	11.455	1.58667	22.7233
	51.2467	4.00667	6.96667	9.79833	9.15167	5.32	5.70333	3.79667	0.87	3.45667	3.36667	4.8			51.2467	2.68667	9.12667	7.33167	7.56333	4.03667	1.275	1.96667	2.045	-3.91167	1.98833	11.355	2.68667	22.8233
	51.33	4.30667	7.26667	10.6983	7.55167	5.02	6.00333	4.59667	2.27	3.55667	3.66667	4.7			51.33	3.68667	9.72667	9.13167	9.26333	4.23667	1.775	2.06667	1.845	-5.31167	2.28833	13.055	1.98667	24.4233
	51.4133	4.50667	7.26667	9.99833	9.05167	3.52	5.20333	2.69667	0.17	3.05667	4.26667	5.4			51.4133	3.58667	11.0267	8.33167	6.66333	3.83667	1.175	1.26667	1.845	-5.71167	2.48833	12.055	2.58667	23.0233
	51.4967	3.60667	6.46667	9.59833	7.15167	3.12	4.50333	3.99667	0.17	3.95667	4.36667	5.7			51.4967	2.88667	9.12667	7.83167	7.96333	3.53667	1.975	2.16667	1.645	-4.51167	3.18833	12.755	2.28667	20.9233
	51.58	4.90667	5.96667	10.2983	7.95167	4.82	4.90333	3.89667	2.57	3.75667	3.96667	4.8			51.58	3.58667	10.9267	8.23167	9.16333	3.73667	2.075	1.46667	1.545	-4.11167	3.18833	12.155	1.88667	19.2233
	51.6633	4.80667	6.06667	9.39833	9.45167	4.92	5.10333	4.59667	1.97	3.55667	4.06667	5.2			51.6633	3.38667	10.3267	7.73167	7.96333	3.83667	1.475	1.86667	2.245	-4.41167	2.68833	11.955	2.48667	18.6233
	51.7467	4.30667	5.56667	9.89833	9.45167	5.02	3.90333	3.59667	0.97	3.65667	3.26667	4.2			51.7467	3.48667	9.62667	7.53167	7.46333	3.03667	0.875	1.66667	1.945	-4.81167	2.28833	10.955	3.28667	18.0233
	51.83	3.60667	6.16667	8.49833	8.75167	4.42	5.00333	4.69667	0.47	3.65667	3.56667	4.8			51.83	5.38667	9.22667	8.83167	7.26333	3.43667	1.475	0.366667	1.345	-4.21167	3.18833	12.055	3.88667	17.9233
	51.9133	4.30667	5.36667	8.29833	8.25167	4.12	4.60333	4.99667	1.67	3.05667	3.86667	4.6			51.9133	3.78667	11.0267	7.33167	8.56333	4.03667	0.475	2.06667	1.645	-5.11167	2.98833	12.655	2.28667	20.1233
	51.9967	4.20667	6.16667	9.09833	8.85167	4.32	6.70333	5.49667	0.87	3.75667	5.46667	5			51.9967	3.28667	10.5267	7.73167	7.86333	3.13667	-0.525	1.96667	1.245	-4.91167	2.48833	13.055	2.28667	18.3233
	52.08	4.30667	6.26667	8.79833	8.65167	4.52	6.50333	3.39667	1.77	4.65667	3.36667	5.5			52.08	3.78667	10.0267	9.13167	8.16333	3.33667	0.975	0.266667	1.745	-5.11167	1.98833	10.655	3.08667	17.6233
	52.1633	4.80667	5.96667	9.59833	8.75167	4.62	7.00333	3.99667	1.47	2.95667	4.66667	5			52.1633	3.58667	11.0267	8.13167	9.56333	4.33667	0.575	2.26667	1.645	-4.71167	3.38833	11.755	2.58667	20.1233
	52.2467	4.30667	6.06667	9.49833	8.85167	4.22	5.90333	3.69667	1.07	3.45667	3.76667	4.1			52.2467	4.68667	10.0267	9.33167	9.26333	4.53667	1.175	2.26667	2.145	-5.21167	2.98833	11.855	1.98667	20.0233
	52.33	3.00667	6.96667	8.89833	7.45167	3.92	5.90333	3.79667	1.07	3.95667	4.06667	4.2			52.33	4.58667	11.1267	8.93167	6.76333	3.33667	0.375	1.76667	2.845	-4.91167	3.28833	11.855	3.18667	18.0233
	52.4133	3.80667	6.96667	7.69833	9.85167	3.62	6.10333	2.99667	1.27	3.85667	4.66667	4.9			52.4133	4.58667	10.3267	8.43167	9.56333	3.63667	1.075	0.666667	1.245	-4.81167	2.88833	11.755	1.88667	20.9233
	52.4967	5.10667	5.96667	9.49833	9.05167	4.52	6.50333	3.39667	0.97	3.65667	4.96667	5.5			52.4967	3.38667	10.9267	9.43167	8.36333	4.23667	0.475	1.36667	1.845	-5.11167	3.58833	12.855	1.48667	23.0233
	52.58	3.80667	6.26667	8.09833	8.15167	5.42	5.30333	4.59667	0.97	3.65667	3.76667	5.1			52.58	4.08667	8.02667	10.0317	8.46333	4.23667	0.475	0.966667	2.245	-5.11167	2.88833	12.855	2.78667	23.7233
	52.6633	4.50667	6.16667	7.69833	9.35167	5.32	6.40333	3.99667	1.17	4.95667	3.46667	4.6			52.6633	4.78667	10.2267	9.03167	8.76333	3.83667	0.675	1.66667	2.145	-3.81167	3.78833	12.355	10.9867	21.3233
	52.7467	3.70667	5.96667	8.99833	8.65167	4.32	7.70333	3.69667	1.77	4.25667	4.96667	6			52.7467	4.28667	10.0267	10.0317	7.96333	3.53667	0.875	0.466667	1.345	-5.01167	3.98833	11.655	86.7867	23.6233
	52.83	3.90667	5.86667	8.59833	7.85167	5.62	6.50333	4.29667	1.77	3.45667	4.26667	4.3			52.83	4.38667	9.82667	10.0317	9.26333	3.13667	0.375	1.76667	2.845	-6.41167	2.38833	12.155	90.8867	21.7233
	52.9133	4.00667	5.96667	7.79833	8.55167	4.22	7.10333	3.89667	1.57	5.15667	4.16667	4.7			52.9133	2.78667	10.3267	10.1317	8.56333	3.23667	-0.725	1.06667	1.845	-4.61167	2.98833	11.655	87.4867	20.1233
	52.9967	3.20667	5.86667	9.29833	9.85167	4.82	8.40333	3.89667	1.97	4.05667	4.86667	4.3			52.9967	4.08667	10.2267	9.53167	8.76333	3.53667	0.675	1.96667	1.345	-6.01167	3.18833	11.155	81.4867	29.3233
	53.08	4.30667	5.86667	9.09833	8.85167	5.62	7.40333	2.89667	1.57	4.55667	4.36667	4.7			53.08	3.08667	10.5267	9.63167	7.06333	3.63667	0.775	1.66667	0.945	-5.01167	3.58833	12.355	77.3867	29.4233
	53.1633	4.60667	5.36667	9.69833	8.55167	4.42	8.10333	4.39667	2.17	3.55667	4.26667	4.5			53.1633	3.48667	10.8267	8.63167	9.56333	2.63667	0.175	1.46667	2.245	-5.21167	3.68833	12.155	70.6867	30.0233
	53.2467	3.20667	6.86667	10.0983	8.85167	4.62	7.40333	3.59667	3.27	5.35667	4.56667	3.2			53.2467	4.38667	10.0267	9.63167	9.26333	3.53667	0.075	1.56667	1.645	-4.41167	3.78833	12.855	65.0867	30.0233
	53.33	3.70667	5.46667	9.69833	10.0517	5.12	6.80333	3.39667	2.17	4.45667	4.66667	4.9			53.33	4.48667	9.92667	11.2317	9.36333	3.23667	-0.525	1.16667	1.545	-4.81167	3.38833	12.155	61.1867	29.3233
	53.4133	4.70667	5.56667	9.39833	8.95167	6.42	9.30333	3.69667	1.27	4.35667	3.96667	5.4			53.4133	4.58667	9.92667	9.23167	9.96333	3.83667	1.075	0.0666667	1.845	-5.01167	4.08833	12.355	55.7867	28.9233
	53.4967	4.60667	5.16667	9.69833	9.05167	4.82	8.20333	3.69667	2.07	4.25667	4.66667	5.4			53.4967	3.18667	10.0267	10.9317	9.86333	3.63667	1.075	1.06667	1.845	-4.61167	3.48833	11.555	50.8867	25.9233
	53.58	3.90667	5.46667	8.89833	8.75167	4.82	8.10333	3.59667	2.57	3.85667	4.26667	4			53.58	4.08667	9.42667	10.1317	8.76333	2.83667	1.475	0.466667	2.045	-3.51167	3.88833	11.455	47.2867	27.9233
	53.6633	4.80667	6.16667	9.59833	8.75167	4.52	8.30333	3.59667	1.27	4.45667	5.46667	5.1			53.6633	3.78667	10.8267	9.73167	8.76333	4.53667	0.575	-0.233333	2.645	-5.11167	3.78833	13.755	43.2867	29.9233
	53.7467	4.50667	5.96667	9.09833	8.35167	5.32	6.80333	2.99667	1.67	5.05667	3.36667	4.4			53.7467	3.68667	10.0267	10.0317	8.06333	3.73667	-0.125	1.16667	2.345	-2.91167	4.48833	11.555	40.6867	30.6233
	53.83	3.70667	6.26667	9.49833	8.95167	6.12	8.60333	4.49667	3.77	2.85667	3.26667	5.1			53.83	4.38667	8.72667	10.7317	7.46333	3.43667	0.875	1.26667	1.145	-5.21167	3.58833	12.455	37.8867	36.7233
	53.9133	3.80667	6.46667	8.69833	8.85167	6.22	6.90333	3.49667	2.87	4.75667	4.56667	4.4			53.9133	3.58667	9.22667	11.4317	8.56333	4.33667	1.275	1.16667	2.045	-4.71167	3.78833	12.855	38.2867	34.8233
	53.9967	3.90667	6.26667	7.59833	9.35167	5.52	7.60333	2.99667	3.37	4.65667	4.46667	4.8			53.9967	4.18667	11.5267	11.4317	8.96333	3.13667	0.075	0.366667	1.945	-5.21167	2.88833	13.355	34.1867	35.0233
	54.08	4.30667	7.36667	8.99833	9.45167	5.62	7.90333	4.19667	2.27	3.65667	4.26667	5			54.08	4.18667	9.32667	11.2317	9.86333	2.73667	1.175	-0.533333	1.645	-5.31167	2.78833	12.355	33.9867	37.9233
	54.1633	3.40667	6.56667	9.19833	9.05167	5.02	8.30333	2.99667	2.37	3.85667	5.06667	4.5			54.1633	3.98667	9.32667	10.5317	8.46333	3.63667	0.375	-0.533333	2.345	-4.41167	2.68833	11.855	33.6867	39.6233
	54.2467	4.40667	5.16667	8.49833	8.05167	5.02	8.30333	3.39667	2.67	4.15667	4.46667	4.1			54.2467	4.28667	10.8267	9.83167	8.06333	5.43667	1.375	1.36667	2.045	-4.21167	3.18833	12.455	30.9867	41.3233
	54.33	2.30667	6.06667	9.09833	10.0517	6.32	8.60333	3.49667	4.17	4.95667	4.56667	4.8			54.33	4.38667	8.82667	10.3317	7.66333	4.23667	1.375	2.16667	2.945	-5.61167	3.88833	14.655	31.6867	39.3233
	54.4133	3.70667	5.66667	10.1983	8.75167	4.72	7.90333	3.79667	1.97	4.65667	5.06667	4.5			54.4133	4.78667	8.32667	14.0317	7.76333	3.03667	1.775	1.46667	2.145	-4.91167	2.88833	12.355	30.6867	39.3233
	54.4967	4.20667	5.26667	9.89833	9.65167	6.42	8.90333	3.49667	2.17	5.35667	3.36667	4.1			54.4967	4.18667	9.92667	12.2317	9.46333	3.63667	0.775	2.76667	2.145	-4.41167	3.48833	14.855	29.3867	40.6233
	54.58	3.70667	5.46667	9.49833	9.65167	4.72	8.30333	3.99667	1.87	4.35667	3.46667	4.1			54.58	4.78667	9.52667	11.7317	8.06333	3.13667	0.475	1.56667	1.445	-4.51167	3.28833	15.955	30.0867	39.4233
	54.6633	3.40667	5.66667	9.39833	9.55167	4.22	8.10333	2.99667	2.67	4.15667	4.36667	4.6			54.6633	3.58667	10.5267	11.2317	9.26333	3.43667	0.375	1.66667	1.745	-5.71167	3.58833	18.155	29.7867	39.2233
	54.7467	4.50667	6.16667	12.2983	8.95167	3.42	8.70333	3.39667	2.97	4.35667	4.76667	4.9			54.7467	4.78667	10.5267	11.9317	9.86333	3.33667	1.075	0.766667	1.245	-3.21167	2.88833	16.555	29.1867	39.5233
	54.83	5.00667	6.56667	10.6983	8.65167	4.82	9.50333	3.39667	4.47	5.45667	3.46667	5.8			54.83	4.18667	9.32667	12.0317	9.66333	3.43667	0.675	1.16667	2.845	-4.61167	3.68833	14.655	28.8867	38.8233
	54.9133	3.80667	6.16667	10.6983	8.35167	4.82	10.2033	2.69667	3.17	3.45667	3.56667	4.5			54.9133	4.68667	10.6267	10.2317	8.46333	4.33667	1.175	0.766667	2.345	-5.21167	2.88833	14.155	26.9867	38.2233
	54.9967	3.50667	6.96667	10.9983	9.95167	5.12	9.40333	2.69667	4.07	5.05667	3.56667	4.4			54.9967	3.98667	8.72667	12.3317	9.06333	4.83667	-0.125	2.46667	1.645	-3.71167	3.58833	16.455	27.4867	37.5233
	55.08	3.50667	6.06667	12.7983	9.35167	5.82	10.2033	3.99667	4.47	4.15667	3.16667	4.9			55.08	4.88667	10.6267	11.1317	8.06333	3.43667	-1.025	1.16667	1.645	-3.41167	3.38833	14.855	28.3867	37.2233
	55.1633	4.40667	7.66667	12.4983	9.85167	4.62	9.60333	3.99667	2.07	5.15667	3.36667	5.6			55.1633	4.98667	10.4267	11.3317	8.36333	4.03667	1.275	1.06667	2.245	-4.11167	3.38833	15.055	28.2867	39.8233
	55.2467	3.50667	6.96667	14.3983	9.65167	4.22	11.6033	3.39667	3.57	5.35667	3.56667	5			55.2467	3.88667	9.82667	11.2317	9.56333	4.33667	1.175	0.666667	2.045	-4.81167	3.28833	15.955	26.7867	35.3233
	55.33	3.10667	7.06667	16.4983	9.45167	4.32	10.4033	3.49667	3.37	5.25667	3.46667	5.1			55.33	4.78667	10.4267	10.4317	9.46333	3.83667	0.075	1.86667	1.345	-3.71167	2.58833	16.555	28.0867	34.6233
	55.4133	2.90667	5.76667	13.8983	9.45167	5.02	8.80333	3.39667	3.67	4.95667	3.46667	4.5			55.4133	4.08667	9.52667	11.2317	8.16333	2.73667	1.675	0.866667	1.345	-5.01167	4.28833	15.455	28.1867	34.6233
	55.4967	3.20667	6.66667	11.4983	9.45167	4.12	10.3033	3.59667	3.27	4.25667	4.46667	5			55.4967	4.08667	11.4267	11.3317	8.86333	3.83667	0.375	0.966667	1.745	-4.51167	2.88833	15.255	25.2867	33.0233
	55.58	2.80667	6.36667	12.2983	9.45167	5.62	9.40333	3.49667	3.27	4.45667	4.56667	4.9			55.58	4.58667	12.1267	10.8317	10.2633	4.23667	-0.225	2.56667	1.545	-3.61167	4.58833	15.355	27.1867	32.9233
	55.6633	4.50667	6.36667	11.7983	9.05167	6.02	10.3033	2.99667	2.77	4.75667	3.86667	4.8			55.6633	4.38667	10.3267	11.1317	9.96333	3.83667	0.675	2.76667	1.845	-4.21167	3.08833	14.455	26.4867	33.6233
	55.7467	4.10667	7.16667	13.2983	8.75167	5.82	10.2033	3.99667	3.17	4.85667	4.06667	5.4			55.7467	4.98667	11.7267	12.9317	9.16333	4.43667	1.375	1.56667	2.045	-4.41167	3.38833	15.255	25.2867	35.2233
	55.83	4.20667	6.36667	13.3983	9.35167	4.72	11.7033	3.29667	3.87	3.85667	4.06667	5.7			55.83	4.58667	9.82667	16.1317	9.36333	4.23667	0.775	1.96667	1.445	-5.11167	3.38833	15.055	24.2867	34.1233
	55.9133	3.80667	6.06667	11.1983	10.1517	5.22	10.9033	3.39667	3.67	6.65667	3.86667	4.2			55.9133	4.78667	11.8267	17.2317	9.96333	2.93667	0.975	2.06667	1.345	-4.41167	3.78833	14.155	25.0867	35.7233
	55.9967	3.10667	7.86667	12.8983	9.85167	6.22	8.80333	2.99667	2.57	4.95667	4.06667	5.4			55.9967	4.38667	10.5267	17.8317	8.46333	4.13667	0.575	1.66667	1.745	-4.11167	3.38833	14.455	27.2867	34.5233
	56.08	3.20667	5.86667	13.6983	9.35167	4.82	10.9033	3.39667	3.37	3.45667	4.86667	4.4			56.08	5.18667	10.3267	20.0317	9.26333	3.13667	1.475	0.666667	1.545	-5.01167	4.58833	15.955	26.3867	35.5233
	56.1633	3.40667	6.26667	12.2983	9.15167	4.82	11.1033	3.49667	2.57	3.35667	3.56667	4.8			56.1633	4.58667	10.6267	22.2317	7.96333	3.33667	0.175	2.76667	1.745	-5.21167	3.08833	14.155	26.7867	35.6233
	56.2467	3.70667	5.46667	12.1983	9.45167	6.12	10.7033	3.89667	3.87	4.45667	4.26667	4.5			56.2467	3.98667	11.2267	23.3317	8.26333	3.53667	0.975	1.56667	2.245	-4.81167	3.28833	16.355	24.2867	36.3233
	56.33	3.90667	6.26667	11.5983	9.75167	5.02	10.1033	3.49667	4.77	4.15667	4.56667	4.1			56.33	4.28667	9.82667	23.1317	10.7633	3.33667	1.275	0.666667	2.245	-3.91167	4.38833	16.655	24.0867	37.2233
	56.4133	5.20667	6.56667	11.9983	9.25167	6.22	11.0033	4.29667	3.57	4.55667	3.56667	5.1			56.4133	4.48667	9.92667	24.3317	8.66333	3.63667	1.475	1.56667	1.745	-6.31167	3.48833	16.955	23.4867	35.4233
	56.4967	3.60667	7.06667	13.1983	9.25167	5.12	11.2033	3.89667	3.77	4.75667	3.76667	5.1			56.4967	4.28667	11.0267	25.0317	10.1633	4.23667	0.675	2.66667	1.545	-4.11167	2.88833	17.755	21.9867	34.9233
	56.58	5.10667	6.56667	12.3983	9.25167	5.12	12.2033	4.49667	3.27	4.65667	4.16667	4.5			56.58	4.08667	11.9267	26.1317	11.8633	3.33667	0.775	1.86667	1.445	-4.61167	3.78833	16.755	22.8867	38.6233
	56.6633	3.20667	6.66667	11.8983	9.25167	4.32	10.5033	3.39667	5.17	4.55667	3.46667	4.4			56.6633	4.28667	9.42667	23.5317	9.56333	3.33667	1.575	3.06667	2.845	-4.51167	3.78833	19.055	21.1867	39.0233
	56.7467	4.70667	6.66667	12.3983	9.05167	4.62	12.7033	5.19667	4.57	4.55667	3.96667	4.5			56.7467	4.38667	10.3267	22.6317	9.16333	3.53667	1.275	0.866667	2.245	-4.71167	3.28833	17.455	19.3867	41.1233
	56.83	3.70667	6.96667	11.5983	10.2517	5.32	13.3033	4.29667	3.97	4.75667	4.36667	5.1			56.83	3.48667	10.7267	23.5317	9.46333	4.43667	0.875	1.96667	2.145	-4.21167	3.48833	16.255	20.6867	41.7233
	56.9133	4.50667	6.96667	14.1983	9.45167	4.32	11.7033	3.59667	4.07	5.05667	3.16667	5			56.9133	4.28667	11.4267	21.8317	7.96333	4.13667	0.475	2.06667	1.845	-4.61167	4.08833	16.755	18.8867	39.7233
	56.9967	4.10667	6.36667	12.1983	9.75167	4.72	11.7033	3.89667	3.27	4.75667	3.86667	4.2			56.9967	4.18667	11.3267	23.6317	8.36333	3.93667	0.675	3.86667	1.945	-5.31167	2.78833	16.755	21.5867	38.6233
	57.08	4.60667	7.16667	11.3983	10.4517	5.52	12.7033	3.89667	3.27	4.45667	3.66667	4.9			57.08	3.18667	10.7267	23.5317	10.6633	4.13667	-0.025	3.56667	2.145	-3.81167	3.08833	16.455	20.7867	39.7233
	57.1633	5.00667	5.66667	12.0983	8.85167	4.72	13.3033	3.29667	5.77	5.65667	3.66667	4.9			57.1633	4.58667	10.3267	22.5317	10.9633	4.23667	0.375	1.56667	2.445	-3.91167	3.38833	17.255	20.9867	38.2233
	57.2467	3.50667	6.66667	13.4983	9.45167	5.52	11.6033	3.29667	2.87	4.65667	3.86667	4.3			57.2467	5.38667	13.9267	22.8317	10.5633	4.43667	0.875	1.76667	0.945	-4.11167	3.48833	16.555	18.9867	35.5233
	57.33	4.40667	6.56667	13.4983	9.65167	4.82	13.5033	3.29667	3.47	6.15667	4.66667	4.6			57.33	6.68667	10.8267	21.7317	8.46333	3.63667	0.875	1.46667	2.945	-4.61167	3.38833	17.555	20.4867	40.0233
	57.4133	4.00667	6.46667	11.9983	9.35167	5.22	10.7033	3.79667	5.27	5.05667	4.16667	4.7			57.4133	5.28667	11.5267	23.0317	9.86333	4.03667	-0.025	3.16667	1.145	-4.81167	4.48833	16.655	17.2867	37.5233
	57.4967	4.30667	7.86667	12.9983	8.25167	4.32	13.3033	3.79667	5.47	6.35667	4.16667	4.5			57.4967	5.38667	11.1267	22.6317	10.0633	4.33667	0.175	4.46667	2.245	-3.31167	3.68833	17.455	18.4867	39.5233
	57.58	3.50667	6.56667	13.6983	9.65167	5.12	12.7033	4.09667	3.47	5.05667	3.96667	4.4			57.58	4.58667	12.6267	20.6317	9.46333	3.23667	0.775	2.56667	1.745	-4.91167	3.88833	17.955	18.2867	40.5233
	57.6633	4.90667	6.86667	13.1983	9.65167	4.52	11.7033	4.29667	4.67	5.35667	3.96667	5.2			57.6633	5.68667	13.0267	21.1317	9.96333	3.33667	0.775	2.96667	1.145	-4.21167	3.68833	18.355	18.9867	41.0233
	57.7467	4.70667	6.76667	14.1983	8.35167	5.42	11.8033	3.79667	5.87	4.15667	4.66667	5.5			57.7467	3.48667	11.8267	21.2317	8.76333	4.13667	0.575	3.76667	1.345	-4.91167	3.88833	18.355	19.4867	43.6233
	57.83	5.30667	6.46667	12.9983	9.45167	5.42	12.7033	2.99667	4.57	4.45667	4.76667	4.9			57.83	4.58667	13.0267	23.1317	9.16333	4.23667	-0.625	3.46667	1.945	-4.11167	4.08833	19.855	16.5867	45.5233
	57.9133	5.70667	6.86667	14.2983	10.2517	4.32	11.4033	3.49667	2.77	4.05667	3.16667	3.9			57.9133	4.38667	13.7267	23.3317	9.86333	4.43667	-0.225	1.76667	2.245	-3.81167	4.08833	18.155	16.2867	43.7233
	57.9967	5.90667	6.16667	12.6983	9.45167	4.52	12.2033	3.39667	2.37	4.75667	4.46667	4.4			57.9967	5.28667	15.6267	21.5317	9.56333	3.93667	1.275	2.76667	1.045	-5.41167	4.18833	19.555	17.5867	44.4233
	58.08	6.30667	7.46667	14.4983	9.35167	5.82	13.6033	3.49667	3.67	4.15667	3.26667	4.5			58.08	4.78667	13.9267	21.3317	10.1633	3.13667	0.675	3.56667	2.645	-3.51167	3.18833	19.055	18.1867	44.7233
	58.1633	5.50667	7.96667	13.9983	8.95167	6.82	12.4033	3.29667	4.07	4.85667	4.26667	4.5			58.1633	3.48667	12.6267	20.7317	7.76333	4.33667	0.275	4.46667	1.545	-5.21167	3.98833	19.255	16.1867	46.1233
	58.2467	5.40667	6.86667	15.8983	9.25167	5.22	13.1033	3.79667	2.97	4.55667	3.96667	3.8			58.2467	3.38667	12.5267	21.9317	10.2633	3.93667	-0.225	3.56667	2.445	-4.51167	3.78833	19.455	18.7867	47.8233
	58.33	3.70667	5.86667	15.6983	10.0517	5.72	12.9033	3.29667	4.97	4.95667	4.06667	4.4			58.33	4.88667	13.9267	20.0317	11.2633	4.33667	2.075	3.46667	1.645	-4.91167	4.08833	19.655	15.1867	46.9233
	58.4133	6.20667	7.66667	13.7983	9.45167	5.52	13.0033	3.59667	3.67	4.65667	4.56667	4.2			58.4133	4.58667	12.0267	21.8317	8.66333	3.83667	0.875	3.36667	2.245	-4.91167	3.68833	21.555	16.2867	46.6233
	58.4967	4.50667	6.56667	13.6983	9.35167	7.02	13.6033	4.09667	4.37	5.75667	3.66667	4.1			58.4967	4.88667	12.7267	23.0317	9.36333	3.43667	-0.025	2.96667	2.245	-4.11167	3.48833	20.455	17.0867	47.3233
	58.58	5.60667	5.76667	15.2983	9.25167	5.72	13.6033	3.79667	3.97	5.05667	4.96667	4.9			58.58	4.58667	12.1267	23.3317	8.96333	4.53667	0.975	4.16667	2.845	-2.91167	4.68833	21.655	19.4867	46.3233
	58.6633	4.30667	6.76667	14.6983	10.1517	5.32	14.0033	3.69667	5.37	4.35667	3.86667	3.7			58.6633	4.88667	13.9267	23.1317	10.7633	3.53667	0.675	4.56667	1.245	-5.01167	4.28833	19.555	19.8867	48.5233
	58.7467	4.20667	6.56667	15.3983	9.95167	4.32	13.8033	3.29667	4.37	6.05667	4.66667	4.5			58.7467	5.28667	11.1267	22.2317	8.96333	4.33667	0.275	4.06667	1.745	-4.41167	3.28833	20.755	20.0867	45.3233
	58.83	4.70667	6.96667	15.8983	10.2517	5.92	14.7033	2.79667	5.17	5.85667	3.86667	4.2			58.83	3.38667	13.1267	22.4317	9.36333	3.43667	1.875	4.96667	1.345	-4.81167	3.88833	20.955	21.6867	46.6233
	58.9133	6.90667	7.26667	17.6983	10.8517	6.02	14.8033	2.99667	5.27	4.15667	4.76667	4.9			58.9133	5.28667	14.5267	22.8317	10.8633	5.73667	0.775	2.26667	1.745	-4.11167	4.28833	21.955	19.9867	47.0233
	58.9967	4.90667	7.26667	17.5983	10.6517	5.62	14.9033	4.49667	4.97	5.75667	4.16667	4.9			58.9967	5.08667	13.7267	21.6317	10.7633	4.03667	1.075	2.86667	2.445	-4.21167	3.08833	24.355	19.3867	46.0233
	59.0783	5.30667	7.26667	17.4983	10.9517	5.52	15.1033	4.49667	3.97	5.45667	4.66667	5.1			59.0783	3.98667	13.0267	21.2317	9.86333	4.93667	1.575	3.46667	2.345	-4.81167	3.78833	22.855	19.7867	47.3233
	59.1617	4.70667	6.46667	16.9983	9.15167	4.52	16.1033	4.09667	2.97	4.25667	3.86667	6			59.1617	4.88667	11.5267	21.8317	9.36333	6.33667	0.675	2.16667	2.345	-4.31167	3.98833	22.155	17.1867	48.1233
	59.245	5.40667	6.86667	19.1983	10.5517	4.22	12.8033	2.99667	4.57	4.75667	4.16667	3.6			59.245	4.98667	13.4267	22.4317	7.86333	4.53667	0.575	3.66667	2.145	-3.81167	4.68833	21.355	17.5867	51.6233
	59.3283	5.20667	6.96667	17.8983	9.75167	4.62	15.8033	3.19667	3.77	6.25667	3.86667	4.8			59.3283	4.18667	12.4267	21.0317	11.8633	5.73667	1.075	3.26667	1.545	-3.71167	3.88833	22.155	17.6867	48.6233
	59.4117	5.50667	8.06667	18.7983	10.4517	5.02	17.2033	3.19667	4.97	4.95667	4.36667	4.9			59.4117	4.28667	11.7267	23.2317	9.96333	5.33667	0.975	3.66667	1.245	-4.21167	4.28833	21.955	17.6867	48.8233
	59.495	5.30667	7.36667	17.2983	9.75167	3.92	14.4033	3.59667	4.97	5.65667	4.76667	6.2			59.495	4.48667	12.7267	23.5317	11.8633	4.83667	1.175	3.26667	1.545	-3.81167	4.28833	23.655	16.2867	50.2233
	59.5783	4.60667	7.16667	18.3983	10.2517	4.82	15.3033	3.79667	3.97	4.85667	5.46667	5.8			59.5783	5.28667	12.3267	22.0317	11.9633	5.03667	1.675	5.16667	1.645	-4.11167	3.58833	20.455	14.4867	47.6233
	59.6617	6.40667	6.46667	19.1983	9.75167	5.22	16.4033	3.49667	5.37	4.85667	4.86667	5.5			59.6617	5.58667	11.7267	22.1317	10.6633	5.23667	1.175	3.96667	2.645	-3.81167	4.28833	23.055	15.5867	48.0233
	59.745	5.30667	8.66667	19.5983	9.75167	4.62	15.3033	4.39667	4.67	5.95667	4.26667	4.9			59.745	5.18667	12.3267	21.2317	10.0633	6.13667	0.575	4.06667	1.945	-3.01167	4.08833	19.555	15.4867	49.2233
	59.8283	5.30667	8.56667	19.6983	10.3517	4.22	15.9033	4.19667	4.47	4.45667	4.26667	4.4			59.8283	3.98667	10.3267	22.4317	10.0633	29.3367	0.975	4.46667	2.545	-4.31167	4.48833	22.455	16.1867	46.7233
	59.9117	5.50667	8.26667	20.0983	10.0517	5.62	15.0033	4.89667	2.97	5.05667	4.06667	5.6			59.9117	4.28667	11.5267	22.3317	9.76333	37.3367	0.775	3.96667	1.445	-4.11167	4.28833	23.055	16.4867	47.4233
	59.995	6.00667	7.66667	20.4983	9.85167	4.02	15.6033	5.49667	3.17	5.05667	3.66667	4.7			59.995	3.98667	13.3267	22.4317	11.5633	45.6367	-0.725	3.86667	3.045	-3.71167	4.58833	21.855	14.7867	45.3233
	60.0783	4.20667	7.36667	20.5983	10.6517	4.12	16.0033	5.09667	2.27	5.55667	4.56667	5.5			60.0783	4.68667	13.8267	22.4317	11.8633	52.7367	0.575	4.16667	2.145	-3.01167	4.58833	24.455	15.9867	46.5233
	60.1617	4.10667	9.66667	19.2983	10.3517	3.62	15.6033	6.09667	3.47	4.75667	5.16667	5.6			60.1617	4.18667	12.1267	22.0317	10.7633	57.3367	0.775	3.06667	2.145	-5.01167	4.18833	23.455	16.1867	45.3233
	60.245	4.90667	7.46667	18.5983	9.15167	5.12	15.0033	5.29667	3.87	5.95667	4.06667	5.3			60.245	3.58667	11.7267	21.0317	10.3633	44.9367	0.775	3.86667	2.245	-4.91167	4.58833	22.755	14.8867	44.1233
	60.3283	5.40667	8.06667	25.4983	9.05167	4.72	16.6033	5.99667	2.87	3.45667	4.76667	4.7			60.3283	5.48667	12.6267	21.6317	9.96333	36.1367	0.475	3.26667	2.745	-4.11167	3.08833	22.155	15.2867	46.5233
	60.4117	4.60667	10.0667	23.4983	9.45167	5.62	17.3033	6.89667	2.07	4.55667	4.56667	4.3			60.4117	5.48667	11.6267	20.0317	9.76333	23.9367	1.075	4.26667	3.045	-3.91167	3.48833	20.955	14.1867	42.9233
	60.495	4.70667	9.26667	22.7983	10.5517	4.22	14.7033	5.99667	4.37	4.85667	4.26667	5.3			60.495	4.68667	12.3267	20.1317	10.6633	16.6367	0.175	3.76667	2.745	-3.31167	3.88833	22.955	15.4867	47.1233
	60.5783	4.20667	10.0667	22.7983	11.0517	4.72	15.7033	5.49667	3.87	5.85667	3.76667	4.5			60.5783	4.08667	14.3267	18.4317	10.1633	14.8367	0.575	3.96667	2.945	-4.91167	4.08833	23.155	14.7867	45.7233
	60.6617	4.70667	9.06667	21.2983	8.95167	4.62	14.9033	7.39667	5.97	5.45667	4.56667	6.3			60.6617	4.88667	11.1267	18.5317	11.3633	13.7367	0.075	5.56667	3.445	-3.81167	2.88833	20.855	14.3867	47.2233
	60.745	5.00667	7.86667	23.3983	9.05167	4.32	16.3033	5.99667	4.37	5.35667	3.86667	5.3			60.745	4.08667	13.2267	18.8317	11.2633	14.5367	-0.625	7.36667	1.545	-3.61167	4.28833	20.455	14.1867	46.5233
	60.8283	4.90667	8.46667	21.8983	10.4517	5.22	15.6033	5.89667	2.77	4.55667	3.86667	5			60.8283	4.78667	11.1267	19.1317	8.86333	13.0367	-0.025	3.46667	2.845	-4.21167	3.88833	22.355	14.8867	47.5233
	60.9117	5.20667	8.96667	21.3983	10.0517	6.32	15.9033	6.19667	3.67	5.05667	3.86667	6.1			60.9117	4.88667	9.82667	22.3317	10.0633	13.4367	0.275	5.06667	2.845	-3.31167	3.28833	21.655	12.6867	50.6233
	60.995	5.40667	10.2667	23.5983	10.7517	4.32	15.5033	5.89667	4.97	4.05667	4.26667	4.8			60.995	6.08667	10.7267	23.8317	8.96333	13.5367	0.575	4.96667	2.345	-4.21167	4.48833	21.655	14.1867	49.0233
	61.0783	6.10667	11.5667	23.8983	9.75167	5.02	14.6033	6.89667	4.17	6.05667	5.36667	5.4			61.0783	6.28667	11.2267	24.6317	10.6633	12.5367	0.775	5.26667	2.145	-4.21167	4.68833	21.555	14.1867	48.1233
	61.1617	7.10667	14.7667	22.9983	9.35167	4.42	16.6033	5.59667	5.07	6.45667	4.26667	5.8			61.1617	4.08667	11.1267	28.3317	10.1633	13.2367	0.075	4.16667	1.545	-4.61167	3.98833	20.455	15.3867	45.4233
	61.245	5.40667	12.6667	22.8983	9.65167	6.62	16.1033	7.99667	4.87	6.15667	4.96667	5.3			61.245	5.28667	12.0267	23.9317	10.3633	10.9367	0.375	5.16667	2.745	-2.21167	3.98833	23.755	12.5867	46.9233
	61.3283	5.90667	12.4667	23.8983	9.95167	3.92	14.4033	7.49667	4.87	5.15667	5.16667	5.6			61.3283	5.38667	11.4267	24.0317	10.6633	11.6367	-0.425	3.86667	2.745	-2.71167	4.18833	21.255	13.8867	47.2233
	61.4117	8.30667	12.5667	24.9983	10.8517	5.62	16.2033	7.19667	3.07	5.15667	4.66667	6.1			61.4117	4.58667	11.7267	24.1317	10.7633	12.1367	0.775	3.06667	1.445	-3.01167	4.58833	23.355	13.7867	48.1233
	61.495	6.40667	12.5667	24.9983	10.2517	6.22	16.5033	7.69667	3.87	5.65667	6.36667	6.3			61.495	5.78667	12.7267	24.1317	8.76333	11.1367	0.775	4.06667	2.445	-2.31167	4.28833	24.155	14.3867	46.2233
	61.5783	6.80667	14.7667	23.1983	11.4517	4.92	17.0033	7.49667	4.57	5.25667	4.36667	6.8			61.5783	4.58667	11.3267	25.3317	10.3633	10.7367	0.775	5.36667	1.545	-2.61167	4.38833	24.855	14.5867	50.8233
	61.6617	7.60667	16.5667	23.1983	10.5517	3.32	16.1033	8.39667	5.67	5.35667	3.36667	6.2			61.6617	4.18667	11.5267	24.1317	9.06333	10.2367	-0.625	3.86667	2.345	-1.31167	2.98833	23.155	15.3867	45.7233
	61.745	6.10667	17.2667	23.8983	10.4517	4.92	15.8033	9.19667	4.37	5.95667	5.06667	6.1			61.745	3.58667	13.3267	23.9317	8.56333	11.6367	1.375	4.46667	2.545	-2.21167	3.68833	23.455	15.5867	49.9233
	61.8283	7.30667	15.7667	24.9983	9.95167	5.52	17.0033	9.09667	5.87	6.85667	3.76667	6.4			61.8283	4.88667	12.1267	24.7317	10.1633	9.83667	0.675	3.76667	2.845	-1.51167	3.78833	22.855	13.2867	46.3233
	61.9117	8.40667	15.2667	22.7983	10.5517	5.02	14.3033	9.49667	4.37	5.15667	3.86667	5.1			61.9117	5.28667	10.4267	22.4317	11.5633	11.2367	-0.025	5.06667	2.045	-2.61167	4.98833	24.955	13.7867	48.8233
	61.995	8.10667	16.2667	24.3983	10.5517	6.12	15.7033	8.39667	6.07	6.45667	4.96667	6.2			61.995	3.38667	10.6267	21.5317	11.8633	10.5367	0.575	4.36667	2.545	-2.61167	3.68833	23.955	16.6867	51.1233
	62.0783	7.90667	15.8667	25.8983	10.8517	4.72	17.6033	6.99667	4.37	4.65667	4.56667	5.9			62.0783	5.88667	10.8267	24.4317	10.7633	11.1367	2.275	5.56667	3.245	-4.01167	4.18833	21.455	13.7867	47.4233
	62.1617	8.80667	14.8667	22.9983	11.7517	4.62	15.9033	6.29667	3.77	4.55667	4.16667	4.9			62.1617	4.58667	11.9267	25.8317	10.7633	11.1367	1.475	4.06667	2.045	-3.01167	4.78833	21.755	15.8867	48.1233
	62.245	6.10667	15.2667	23.9983	10.1517	5.82	16.5033	7.99667	4.87	4.95667	4.06667	6.3			62.245	4.98667	12.0267	24.2317	11.4633	10.8367	1.775	4.76667	1.545	-2.61167	3.98833	21.555	15.7867	49.9233
	62.3283	8.20667	15.1667	25.1983	11.1517	4.42	16.2033	8.19667	4.47	6.75667	4.06667	5.7			62.3283	5.08667	13.8267	28.5317	9.96333	10.7367	0.975	4.96667	3.145	-2.31167	3.68833	22.355	14.5867	51.5233
	62.4117	9.00667	14.9667	24.4983	10.8517	4.02	17.9033	8.39667	3.87	6.65667	5.36667	6			62.4117	3.98667	12.0267	26.9317	9.96333	12.1367	0.775	3.76667	2.145	-3.21167	4.98833	22.155	15.1867	49.2233
	62.495	8.20667	16.2667	23.7983	10.3517	4.82	15.3033	9.89667	5.37	5.55667	4.76667	5.6			62.495	4.48667	11.9267	25.6317	11.5633	10.8367	0.875	5.16667	0.945	-1.41167	4.48833	22.955	18.3867	52.3233
	62.5783	9.60667	16.5667	25.6983	9.05167	4.32	15.4033	9.09667	4.27	5.25667	3.46667	5.1			62.5783	4.28667	12.2267	23.9317	10.1633	11.2367	1.075	4.86667	2.145	-2.31167	3.98833	23.055	16.3867	49.2233
	62.6617	7.90667	14.9667	25.5983	10.5517	5.12	15.3033	11.2967	5.17	5.85667	4.46667	6.7			62.6617	3.78667	13.6267	24.2317	11.3633	11.0367	0.175	3.86667	2.845	-1.91167	3.88833	24.255	16.2867	49.6233
	62.745	8.10667	14.6667	24.5983	11.0517	3.82	17.0033	12.4967	6.67	6.05667	5.66667	7			62.745	5.18667	12.6267	22.9317	11.0633	10.9367	0.475	5.16667	2.445	-3.51167	3.58833	22.855	16.7867	50.3233
	62.8283	8.40667	16.6667	23.3983	11.4517	5.82	15.0033	12.1967	5.77	6.75667	4.96667	6.7			62.8283	5.18667	13.8267	25.2317	10.1633	9.73667	0.775	4.06667	2.445	-0.911667	4.28833	22.355	16.2867	48.6233
	62.9117	7.50667	16.0667	25.2983	9.55167	4.52	17.5033	15.7967	6.07	5.65667	4.56667	6.7			62.9117	5.18667	12.4267	24.6317	11.1633	9.63667	0.575	4.96667	2.745	-0.811667	4.08833	23.955	16.2867	47.7233
	62.995	7.50667	15.0667	24.3983	9.95167	5.52	16.2033	13.1967	4.67	6.85667	4.66667	6.7			62.995	6.08667	11.5267	26.7317	11.5633	10.4367	-0.325	4.16667	2.245	-0.411667	4.08833	24.055	15.2867	46.9233
	63.0783	8.00667	16.1667	24.6983	10.4517	5.22	17.4033	12.5967	3.87	4.95667	4.46667	5.7			63.0783	3.78667	13.2267	28.5317	11.8633	10.3367	-0.625	5.76667	1.345	-1.01167	3.48833	24.255	19.2867	47.6233
	63.1617	6.80667	15.3667	23.6983	10.7517	4.92	16.8033	11.6967	5.27	5.65667	5.26667	6.3			63.1617	5.88667	12.3267	27.8317	12.0633	8.63667	1.375	3.96667	1.345	-0.111667	3.38833	21.055	17.3867	49.2233
	63.245	8.70667	15.6667	26.4983	11.3517	4.62	14.4033	11.6967	4.77	6.15667	5.76667	7.3			63.245	4.78667	12.5267	23.3317	11.5633	8.23667	1.675	5.36667	2.545	-0.911667	3.78833	24.355	14.7867	50.6233
	63.3283	9.50667	15.2667	25.2983	10.7517	4.62	17.0033	11.7967	3.97	5.75667	4.96667	6.6			63.3283	3.78667	12.8267	22.3317	9.46333	9.83667	1.475	4.46667	2.145	0.0883333	4.48833	24.655	15.9867	48.7233
	63.4117	9.20667	16.7667	25.4983	11.6517	5.32	18.2033	12.1967	5.47	4.95667	5.06667	7.4			63.4117	4.48667	13.0267	22.2317	12.4633	9.03667	0.975	3.56667	2.045	-1.21167	4.38833	24.955	15.7867	49.7233
	63.495	7.90667	17.1667	25.5983	11.0517	6.12	15.6033	12.5967	4.07	6.35667	5.36667	7.4			63.495	5.68667	12.4267	20.9317	12.6633	9.13667	1.475	3.96667	2.245	1.48833	3.68833	23.355	15.6867	47.4233
	63.5783	6.40667	18.5667	26.4983	10.8517	4.72	15.8033	12.8967	3.07	5.75667	4.06667	7			63.5783	4.48667	13.5267	20.2317	13.0633	9.23667	1.175	5.36667	2.245	-0.111667	4.98833	22.855	14.1867	50.7233
	63.6617	7.50667	17.9667	27.2983	11.8517	5.72	17.3033	10.4967	4.37	5.85667	4.86667	6.8			63.6617	5.78667	12.6267	21.1317	10.3633	9.83667	0.775	3.66667	2.645	1.58833	3.58833	22.855	15.0867	48.9233
	63.745	9.20667	16.9667	25.4983	10.3517	5.92	15.0033	11.7967	3.77	6.15667	5.36667	7.4			63.745	4.68667	13.0267	20.1317	11.5633	11.0367	0.075	4.86667	1.945	0.888333	4.18833	23.155	16.5867	48.7233
	63.8283	8.90667	16.4667	26.0983	10.1517	5.62	15.7033	11.2967	3.57	6.45667	5.16667	8			63.8283	5.88667	13.3267	21.5317	11.2633	9.93667	0.875	3.46667	2.445	0.988333	3.48833	26.655	14.8867	49.0233
	63.9117	7.10667	19.9667	27.0983	10.2517	5.82	15.1033	10.4967	5.57	7.05667	5.46667	8.8			63.9117	3.98667	12.6267	20.8317	12.9633	10.6367	0.275	3.56667	2.345	1.68833	3.68833	23.555	13.9867	51.1233
	63.995	8.60667	21.8667	25.4983	10.1517	4.52	17.6033	12.6967	4.07	6.35667	4.36667	8.5			63.995	5.48667	13.4267	20.0317	10.2633	9.03667	0.475	4.36667	2.345	0.888333	4.58833	23.055	14.8867	52.9233
	64.0783	7.60667	20.4667	25.3983	9.75167	4.82	16.9033	13.3967	4.37	5.85667	5.16667	9			64.0783	6.88667	11.3267	21.1317	11.9633	9.53667	1.175	6.06667	1.945	0.588333	4.08833	23.055	16.3867	50.0233
	64.1617	9.00667	19.1667	25.5983	11.2517	5.32	17.3033	13.3967	2.97	6.25667	4.56667	8.2			64.1617	5.38667	13.4267	21.4317	10.8633	9.73667	0.975	2.56667	2.645	-0.711667	3.58833	22.455	14.4867	54.2233
	64.245	8.30667	21.4667	25.5983	10.5517	3.12	16.2033	14.1967	4.37	5.45667	4.76667	8.8			64.245	5.48667	13.9267	19.5317	12.9633	11.6367	-0.525	3.96667	2.945	0.188333	4.08833	23.355	15.6867	50.9233
	64.3283	8.20667	20.5667	24.6983	10.5517	5.52	15.2033	14.0967	5.87	5.35667	5.36667	7.9			64.3283	6.38667	13.4267	19.3317	11.0633	9.13667	1.675	5.06667	2.545	-0.711667	3.88833	24.855	13.8867	49.3233
	64.4117	7.70667	19.4667	25.6983	11.3517	4.32	16.2033	12.3967	4.77	5.45667	4.76667	7.7			64.4117	6.18667	12.0267	17.9317	11.7633	8.13667	0.075	3.36667	1.345	-0.711667	4.38833	24.355	13.3867	50.1233
	64.495	6.60667	20.5667	25.4983	10.8517	5.02	16.8033	12.7967	3.97	5.35667	4.46667	9.6			64.495	6.28667	13.9267	17.0317	12.0633	8.03667	0.675	2.76667	1.445	-0.611667	3.78833	24.855	15.4867	50.2233
	64.5783	8.00667	21.8667	23.3983	11.4517	5.32	17.5033	12.4967	5.37	6.85667	3.66667	9.1			64.5783	6.88667	12.6267	18.6317	12.6633	9.13667	-0.125	3.26667	1.845	0.588333	4.48833	23.355	13.3867	52.4233
	64.6617	7.30667	21.7667	24.3983	10.1517	4.72	15.3033	13.2967	5.07	6.45667	5.06667	9			64.6617	4.68667	12.5267	17.9317	11.5633	8.43667	0.075	3.96667	1.845	1.18833	4.48833	23.855	12.8867	53.1233
	64.745	6.70667	21.2667	24.0983	10.8517	3.72	16.1033	10.5967	3.77	5.95667	5.26667	9.6			64.745	4.08667	12.1267	18.7317	12.8633	10.8367	0.375	3.16667	2.845	0.888333	4.98833	23.255	15.2867	53.9233
	64.8283	8.40667	21.5667	24.8983	10.4517	4.82	16.5033	11.3967	10.57	5.75667	4.86667	9.7			64.8283	4.78667	15.1267	18.0317	12.5633	10.2367	0.275	2.36667	2.545	0.488333	4.68833	22.655	14.4867	52.6233
	64.9117	8.30667	21.7667	26.9983	9.35167	4.22	17.5033	10.9967	7.77	5.55667	5.16667	6.6			64.9117	4.78667	13.6267	18.6317	10.9633	9.03667	-0.025	3.56667	2.845	0.288333	4.18833	23.155	16.0867	54.4233
	64.995	8.20667	20.1667	31.7983	10.4517	3.82	16.6033	10.0967	7.37	4.85667	4.76667	8.8			64.995	5.58667	12.0267	16.5317	11.7633	8.53667	0.575	4.56667	1.745	0.988333	3.78833	23.455	17.1867	53.9233
	65.0783	8.30667	19.2667	34.2983	10.7517	4.02	16.7033	11.1967	7.27	5.65667	4.26667	8.8			65.0783	6.48667	14.6267	16.8317	12.7633	8.53667	1.675	2.76667	3.645	1.98833	3.78833	23.655	16.8867	55.4233
	65.1617	10.3067	19.0667	32.3983	11.6517	6.02	15.2033	11.1967	6.57	4.95667	4.26667	10.6			65.1617	5.68667	14.1267	16.7317	12.0633	8.93667	0.275	4.16667	2.545	0.388333	5.18833	24.955	17.2867	56.4233
	65.245	8.50667	18.4667	30.6983	10.7517	4.92	16.2033	11.4967	7.67	5.95667	4.96667	10.2			65.245	5.18667	11.7267	16.3317	11.5633	8.33667	0.675	4.46667	1.145	1.28833	3.68833	23.355	18.9867	56.2233
	65.3283	8.30667	18.1667	34.7983	10.4517	5.82	17.7033	12.4967	7.87	4.75667	5.66667	11			65.3283	4.28667	13.3267	15.8317	13.9633	9.33667	0.575	4.06667	3.345	0.288333	4.18833	22.555	16.6867	55.3233
	65.4117	6.80667	19.3667	44.4983	10.7517	4.42	18.8033	11.7967	6.27	5.75667	5.06667	10.6			65.4117	5.78667	14.5267	16.0317	11.4633	8.83667	1.175	1.66667	2.745	0.888333	4.68833	21.755	16.1867	56.1233
	65.495	8.90667	17.5667	49.6983	12.0517	4.12	16.9033	11.9967	6.87	6.05667	4.86667	12.2			65.495	5.88667	14.8267	16.0317	13.6633	8.43667	1.675	3.76667	2.645	1.58833	5.08833	23.455	15.2867	55.3233
	65.5783	8.50667	19.6667	49.9983	11.2517	5.12	18.1033	12.7967	8.17	5.95667	4.36667	11			65.5783	5.48667	14.1267	16.7317	11.9633	8.13667	0.175	4.66667	2.545	-0.411667	4.08833	23.855	14.9867	55.4233
	65.6617	8.80667	19.2667	51.4983	11.1517	4.72	18.4033	11.8967	6.47	6.15667	5.16667	10.2			65.6617	5.68667	12.9267	15.1317	12.4633	9.33667	-0.225	3.16667	3.445	0.0883333	4.68833	23.255	16.4867	56.8233
	65.745	10.1067	17.6667	49.3983	11.3517	5.12	16.9033	11.6967	5.97	5.55667	4.76667	9.2			65.745	4.98667	13.2267	16.4317	11.0633	7.73667	1.475	3.86667	3.145	0.788333	4.48833	24.955	16.5867	57.5233
	65.8283	9.50667	17.3667	51.1983	10.8517	4.82	17.6033	13.0967	6.37	7.75667	4.56667	10.6			65.8283	6.38667	13.1267	19.6317	12.6633	7.73667	0.975	3.16667	2.145	0.888333	4.18833	25.155	17.9867	56.0233
	65.9117	9.90667	16.2667	50.3983	12.1517	5.52	16.2033	15.6967	6.17	7.95667	5.06667	11.1			65.9117	5.58667	12.5267	19.7317	14.4633	9.53667	1.075	2.36667	1.445	-0.0116667	4.58833	22.055	18.3867	54.8233
	65.995	13.2067	17.5667	50.9983	11.4517	4.32	15.5033	17.4967	6.67	7.75667	5.46667	9.8			65.995	5.28667	13.5267	17.6317	14.9633	7.83667	1.475	3.36667	1.945	1.38833	4.28833	23.955	17.8867	53.3233
	66.0783	13.2067	17.5667	51.4983	12.1517	4.32	18.1033	16.2967	8.87	7.15667	4.76667	11.5			66.0783	5.38667	14.1267	16.8317	12.2633	8.73667	0.875	5.26667	2.345	-0.511667	4.98833	23.755	15.0867	55.1233
	66.1617	13.8067	16.8667	53.2983	11.0517	6.42	17.4033	17.5967	9.57	7.65667	4.96667	13.1			66.1617	5.98667	13.0267	17.8317	12.7633	10.0367	1.075	3.06667	2.545	-0.311667	4.78833	25.655	17.4867	53.4233
	66.245	12.5067	16.1667	51.9983	12.2517	4.82	16.4033	15.1967	8.57	7.45667	5.56667	12.7			66.245	6.08667	12.0267	16.7317	11.9633	8.23667	-0.225	4.16667	2.145	0.188333	4.98833	24.855	19.1867	54.9233
	66.3283	15.1067	16.7667	51.8983	11.7517	5.12	17.8033	13.6967	10.97	9.85667	5.76667	10.6			66.3283	7.38667	12.5267	17.5317	13.7633	8.83667	0.075	4.16667	2.645	-0.511667	5.78833	23.855	17.0867	54.2233
	66.4117	14.1067	16.1667	52.2983	12.2517	5.02	18.1033	13.7967	8.57	9.15667	5.06667	10.6			66.4117	6.18667	13.9267	19.6317	11.5633	8.43667	1.275	3.56667	2.245	-0.411667	4.18833	25.355	17.6867	52.5233
	66.495	13.0067	15.4667	55.0983	10.5517	4.82	15.7033	15.0967	9.37	8.05667	4.36667	10.2			66.495	5.48667	11.0267	18.6317	12.3633	9.23667	1.175	2.46667	2.745	0.288333	4.18833	23.655	15.1867	51.7233
	66.5783	11.5067	16.4667	53.2983	10.4517	5.82	16.3033	17.0967	9.17	8.55667	5.16667	11.5			66.5783	5.48667	13.6267	18.4317	12.4633	7.93667	0.475	4.46667	2.145	-0.0116667	4.18833	22.455	17.3867	53.3233
	66.6617	11.1067	15.9667	51.4983	10.4517	5.92	16.1033	16.1967	10.07	8.55667	5.76667	10.9			66.6617	6.28667	13.1267	17.6317	11.7633	9.33667	1.475	2.66667	2.645	-0.711667	4.28833	23.755	17.4867	51.6233
	66.745	14.5067	16.5667	51.3983	8.95167	5.32	16.6033	18.3967	11.27	8.35667	6.76667	11.7			66.745	4.18667	13.0267	18.3317	13.0633	9.83667	0.575	1.96667	2.245	-0.611667	4.08833	21.255	16.8867	51.8233
	66.8283	15.8067	15.2667	49.2983	10.0517	5.52	14.9033	18.4967	8.77	8.85667	5.26667	9.7			66.8283	5.98667	13.2267	19.5317	12.5633	8.63667	0.575	2.46667	2.845	0.188333	3.88833	23.055	17.8867	53.7233
	66.9117	15.0067	17.2667	49.4983	9.95167	4.32	15.7033	18.6967	11.17	7.25667	5.76667	13.2			66.9117	5.78667	14.1267	21.6317	12.4633	10.6367	0.375	1.56667	1.945	0.388333	5.28833	20.855	17.6867	52.0233
	66.995	14.4067	19.0667	50.3983	10.0517	6.22	15.6033	19.1967	9.37	7.35667	5.06667	12.6			66.995	4.88667	12.6267	18.8317	13.7633	9.23667	0.375	3.66667	2.245	-0.211667	5.38833	24.055	15.6867	53.1233
	67.0783	16.1067	18.9667	49.4983	10.7517	5.62	15.8033	18.5967	8.37	8.25667	5.56667	12.1			67.0783	6.38667	12.3267	18.2317	12.2633	9.33667	0.475	3.96667	2.345	0.288333	6.48833	22.055	16.6867	54.5233
	67.1617	16.6067	19.5667	48.8983	10.6517	5.12	16.9033	18.4967	10.37	9.05667	5.06667	13.8			67.1617	5.98667	15.4267	19.6317	12.8633	8.83667	1.175	2.56667	2.145	-1.71167	8.08833	24.455	17.2867	53.5233
	67.245	15.7067	18.5667	51.3983	10.7517	5.12	16.7033	18.0967	9.67	9.95667	5.76667	15.5			67.245	5.98667	13.2267	19.0317	11.9633	7.93667	0.475	2.26667	2.845	-1.21167	7.58833	21.755	17.9867	53.0233
	67.3283	15.3067	18.4667	51.5983	10.2517	4.22	15.2033	18.4967	12.37	9.15667	4.46667	15.6			67.3283	4.98667	10.9267	17.8317	12.0633	8.43667	0.375	5.06667	2.845	-0.711667	8.98833	22.755	19.3867	53.9233
	67.41	17.0067	17.5667	51.7983	10.9517	4.82	16.2033	18.9967	9.57	9.25667	5.26667	14.9			67.41	7.48667	13.1267	19.3317	13.2633	8.83667	0.675	2.66667	2.245	-0.611667	7.28833	22.355	19.2867	54.9233
	67.4933	17.7067	18.6667	51.0983	9.95167	6.12	15.5033	18.7967	10.57	8.35667	5.06667	13.7			67.4933	5.88667	14.2267	19.3317	13.2633	8.63667	0.275	3.06667	3.045	-1.41167	7.58833	21.755	20.2867	56.3233
	67.5767	20.5067	17.5667	50.2983	10.9517	5.12	16.6033	19.1967	9.67	8.65667	4.46667	13.2			67.5767	7.08667	11.6267	19.3317	14.1633	8.63667	0.775	3.76667	2.545	-1.41167	8.28833	23.155	21.8867	55.8233
	67.66	17.8067	19.6667	50.8983	11.1517	4.92	15.6033	20.1967	11.67	9.25667	5.06667	12.8			67.66	5.28667	11.7267	17.8317	11.6633	7.43667	1.375	3.96667	2.245	-1.41167	7.78833	20.855	18.6867	54.4233
	67.7433	19.2067	19.9667	49.0983	10.5517	5.72	15.6033	23.3967	13.27	6.85667	5.16667	12.6			67.7433	5.78667	13.0267	16.6317	11.7633	8.63667	1.975	2.56667	2.645	-2.61167	6.48833	22.555	19.1867	55.9233
	67.8267	17.3067	19.8667	47.9983	9.95167	5.12	16.6033	22.3967	15.47	7.75667	5.46667	9.9			67.8267	4.98667	12.5267	17.0317	13.4633	9.03667	0.975	3.86667	2.245	-2.61167	6.98833	23.855	18.7867	56.7233
	67.91	20.8067	20.1667	45.3983	10.2517	5.72	15.6033	22.0967	12.77	7.25667	5.06667	11.7			67.91	5.48667	13.7267	14.3317	13.9633	9.03667	2.475	3.46667	4.045	-3.11167	7.78833	21.755	27.4867	56.5233
	67.9933	19.0067	20.3667	47.4983	10.6517	6.52	15.5033	22.0967	15.77	8.65667	4.96667	11.6			67.9933	4.78667	12.9267	18.3317	13.2633	8.43667	2.475	3.86667	1.745	-1.71167	8.08833	22.955	25.1867	56.0233
	68.0767	20.8067	20.0667	46.5983	11.4517	5.12	16.0033	22.5967	15.47	7.85667	4.16667	13			68.0767	5.88667	13.4267	17.4317	11.1633	8.33667	3.475	2.66667	2.745	-1.41167	8.58833	21.855	21.2867	56.7233
	68.16	16.9067	20.6667	46.5983	10.5517	5.62	16.9033	22.6967	14.87	8.45667	5.36667	13.5			68.16	5.18667	13.7267	17.0317	12.5633	8.63667	2.575	3.66667	1.945	-2.51167	8.28833	22.355	21.0867	56.0233
	68.2433	17.5067	20.7667	45.7983	9.85167	6.52	14.8033	21.4967	13.67	8.35667	4.66667	15			68.2433	4.68667	13.1267	16.3317	15.5633	9.23667	1.475	2.96667	2.945	-0.711667	9.08833	24.055	20.3867	54.4233
	68.3267	18.7067	21.4667	44.3983	11.2517	5.22	15.5033	23.6967	12.47	9.35667	4.96667	15.8			68.3267	5.38667	14.2267	14.1317	13.0633	9.13667	1.675	1.56667	2.645	-2.11167	8.18833	20.055	20.4867	57.2233
	68.41	16.9067	20.4667	45.7983	11.6517	5.22	15.3033	25.5967	16.67	10.1567	5.16667	17.6			68.41	4.98667	13.0267	15.7317	12.1633	7.73667	3.275	3.86667	3.945	-2.01167	7.08833	22.555	18.9867	55.9233
	68.4933	17.3067	18.6667	45.2983	10.4517	6.62	17.8033	29.5967	18.47	8.35667	5.66667	16.5			68.4933	5.28667	14.2267	15.7317	14.1633	7.33667	3.275	3.06667	3.945	-1.91167	6.68833	23.255	20.1867	59.8233
	68.5767	17.0067	18.8667	45.8983	10.9517	6.32	15.9033	32.0967	19.17	8.05667	5.46667	18.2			68.5767	5.28667	13.4267	15.1317	13.9633	7.73667	3.075	2.46667	2.145	-2.71167	7.58833	22.255	19.5867	58.3233
	68.66	16.5067	18.1667	46.3983	11.0517	5.62	17.5033	31.3967	19.07	8.85667	5.46667	17.8			68.66	5.88667	13.1267	15.2317	13.6633	9.13667	3.575	2.06667	3.145	-1.51167	8.68833	23.455	19.0867	56.8233
	68.7433	18.0067	18.7667	46.8983	10.7517	5.52	16.7033	33.7967	15.27	8.55667	4.06667	14.9			68.7433	7.88667	13.5267	15.0317	13.6633	9.73667	3.575	1.96667	2.545	-1.31167	8.88833	22.755	20.0867	55.7233
	68.8267	15.6067	18.8667	46.1983	11.3517	6.32	16.4033	32.4967	15.87	8.05667	5.96667	16.8			68.8267	4.38667	13.6267	13.9317	14.4633	7.13667	5.175	2.56667	3.145	-1.81167	8.58833	22.355	20.0867	58.8233
	68.91	16.9067	16.9667	45.8983	10.3517	6.22	17.1033	31.3967	17.17	9.05667	4.36667	17.6			68.91	5.28667	14.6267	13.0317	12.8633	8.93667	4.175	2.56667	2.845	-1.81167	9.58833	22.155	20.3867	61.2233
	68.9933	19.1067	16.0667	46.6983	11.0517	6.42	17.1033	29.7967	18.77	9.15667	5.16667	15			68.9933	4.38667	12.7267	13.5317	14.3633	7.93667	3.475	2.96667	2.545	-2.41167	9.78833	22.255	19.6867	59.7233
	69.0767	18.6067	17.1667	44.2983	11.5517	5.92	16.6033	31.0967	16.57	9.85667	5.26667	13.4			69.0767	4.38667	16.7267	14.1317	14.2633	9.33667	2.675	2.36667	2.245	-2.81167	9.78833	22.255	20.9867	58.4233
	69.16	18.8067	17.3667	44.2983	10.1517	5.42	15.0033	30.4967	19.77	8.05667	6.36667	13.9			69.16	5.48667	13.0267	14.2317	15.0633	7.53667	3.275	2.56667	2.145	-2.91167	10.1883	22.655	19.1867	59.4233
	69.2433	18.0067	17.0667	47.0983	11.3517	5.82	17.8033	26.0967	17.57	8.25667	5.06667	13.8			69.2433	5.18667	12.9267	14.8317	12.5633	8.03667	3.775	4.36667	2.545	-1.61167	9.18833	23.855	18.4867	58.6233
	69.3267	17.6067	17.3667	53.4983	10.2517	6.32	17.0033	29.8967	19.07	8.55667	4.66667	12.5			69.3267	6.58667	14.6267	13.9317	13.5633	7.93667	3.675	3.86667	2.545	-1.71167	10.6883	23.455	16.8867	56.6233
	69.41	19.4067	16.1667	56.6983	9.85167	6.62	17.1033	31.4967	19.47	8.25667	4.96667	14.6			69.41	7.28667	14.5267	14.2317	13.9633	8.83667	3.875	3.36667	3.545	-1.81167	9.78833	23.255	17.5867	60.0233
	69.4933	17.6067	16.8667	57.2983	10.8517	7.02	16.3033	30.6967	17.37	7.55667	5.06667	14.4			69.4933	5.48667	15.9267	14.1317	13.4633	7.83667	2.975	3.36667	2.745	-2.21167	9.08833	24.155	18.6867	57.9233
	69.5767	19.3067	16.6667	55.6983	10.7517	7.52	16.2033	31.1967	20.07	9.45667	4.66667	15.7			69.5767	5.68667	15.5267	13.6317	15.2633	8.73667	4.875	3.56667	2.145	-1.51167	8.68833	23.255	17.6867	63.1233
	69.66	19.6067	17.4667	56.7983	14.7517	6.12	16.3033	30.4967	19.77	9.35667	5.06667	15.3			69.66	7.18667	14.9267	12.6317	13.5633	8.93667	3.575	3.66667	1.745	-2.41167	9.58833	23.555	16.9867	60.8233
	69.7433	19.2067	15.5667	63.2983	13.3517	7.02	17.5033	30.6967	19.27	8.55667	5.56667	15.7			69.7433	6.78667	13.4267	13.6317	13.5633	8.13667	3.075	4.86667	3.345	-2.31167	9.08833	20.855	17.8867	60.3233
	69.8267	20.4067	16.1667	64.8983	17.1517	7.32	15.9033	32.0967	18.37	8.35667	5.56667	16.3			69.8267	6.38667	14.4267	14.5317	12.2633	8.33667	2.775	3.16667	4.045	-2.31167	8.08833	21.455	18.7867	59.1233
	69.91	20.4067	15.2667	65.2983	16.5517	6.92	16.9033	31.9967	19.97	8.85667	4.96667	16.8			69.91	5.88667	14.6267	14.6317	14.5633	8.63667	3.275	1.66667	2.945	-2.91167	8.68833	22.455	18.3867	60.6233
	69.9933	22.8067	16.6667	63.7983	17.5517	8.92	15.9033	31.3967	17.87	9.05667	5.36667	15.3			69.9933	4.98667	13.8267	14.3317	14.0633	7.63667	2.675	2.36667	3.145	-2.61167	9.18833	23.355	15.8867	57.4233
	70.0767	24.4067	15.6667	61.3983	13.6517	8.12	16.4033	34.5967	20.87	10.0567	5.66667	13.8			70.0767	6.38667	13.0267	13.2317	13.3633	7.53667	3.975	2.46667	2.145	-2.61167	9.58833	23.055	15.9867	60.0233
	70.16	24.9067	16.4667	60.7983	14.4517	8.12	18.1033	36.3967	21.27	9.55667	4.86667	13.5			70.16	6.48667	13.0267	15.0317	13.9633	8.63667	2.375	2.16667	2.045	-2.21167	9.48833	22.455	16.4867	59.2233
	70.2433	25.2067	15.0667	62.0983	15.6517	9.02	17.9033	33.8967	18.67	8.05667	4.56667	12.9			70.2433	5.78667	14.4267	14.2317	13.5633	9.93667	2.175	1.56667	2.745	-2.41167	9.38833	21.455	17.0867	60.2233
	70.3267	26.8067	14.1667	64.3983	15.2517	6.72	17.1033	35.3967	19.17	8.25667	5.96667	10.3			70.3267	6.68667	13.2267	16.2317	13.5633	8.43667	2.875	3.66667	2.545	-2.71167	8.68833	23.555	15.6867	55.9233
	70.41	27.4067	15.1667	64.5983	15.0517	9.02	18.0033	33.9967	20.87	8.65667	4.86667	10.1			70.41	5.68667	14.1267	14.1317	14.2633	9.23667	2.075	2.46667	2.345	-2.21167	9.58833	24.155	14.9867	58.5233
	70.4933	23.8067	15.3667	63.7983	15.2517	10.02	16.1033	34.0967	20.77	8.65667	4.96667	11.7			70.4933	6.48667	12.9267	15.1317	15.3633	8.23667	2.675	3.36667	2.345	-2.51167	10.1883	23.855	15.7867	58.8233
	70.5767	23.7067	15.1667	61.8983	15.1517	9.72	16.5033	35.8967	21.07	9.85667	5.06667	10			70.5767	5.68667	13.1267	16.1317	14.7633	8.83667	1.375	4.06667	4.045	-2.51167	8.98833	21.355	16.2867	59.4233
	70.66	24.7067	16.2667	61.1983	16.1517	9.92	17.7033	35.7967	21.77	9.85667	4.66667	10.7			70.66	6.38667	14.4267	16.8317	14.1633	9.23667	2.275	3.26667	2.845	-3.01167	9.28833	23.255	16.0867	59.7233
	70.7433	24.2067	15.4667	62.4983	17.3517	9.62	17.9033	33.4967	22.97	9.35667	4.76667	12.2			70.7433	6.38667	14.4267	15.9317	14.7633	8.03667	3.375	3.86667	2.145	-2.61167	8.18833	22.355	17.4867	58.5233
	70.8267	23.5067	15.8667	61.8983	14.2517	11.32	16.9033	35.4967	24.17	9.25667	4.86667	12.7			70.8267	6.38667	14.7267	19.0317	13.0633	7.53667	2.775	3.46667	3.145	-2.51167	10.0883	24.255	17.4867	62.0233
	70.91	25.3067	16.2667	64.1983	20.0517	10.52	20.2033	33.2967	23.67	10.6567	5.36667	11.5			70.91	7.18667	15.4267	19.0317	12.7633	7.83667	2.075	3.26667	3.445	-3.21167	9.08833	23.855	17.5867	61.5233
	70.9933	26.3067	15.5667	66.2983	17.4517	11.82	18.2033	32.8967	24.67	10.9567	5.46667	10			70.9933	7.68667	14.7267	17.7317	13.8633	8.93667	2.375	4.06667	3.445	-1.81167	9.18833	23.755	14.7867	60.6233
	71.0767	25.3067	15.8667	66.1983	18.7517	9.82	20.2033	31.1967	23.37	9.25667	6.76667	12.7			71.0767	7.28667	15.5267	16.7317	14.0633	8.83667	2.275	3.46667	3.945	-3.11167	7.98833	25.455	14.4867	59.3233
	71.16	26.1067	17.9667	64.2983	21.2517	10.82	20.4033	32.5967	27.87	11.6567	4.76667	11.5			71.16	6.98667	15.0267	19.7317	15.3633	8.43667	3.475	3.66667	2.345	-2.91167	11.7883	22.355	15.3867	60.9233
	71.2433	25.6067	18.0667	64.8983	23.5517	9.82	17.8033	32.5967	25.97	10.1567	5.76667	12.9			71.2433	6.98667	15.4267	18.2317	14.2633	9.83667	2.575	2.06667	1.945	-2.91167	10.3883	25.955	16.3867	62.2233
	71.3267	24.5067	16.9667	64.8983	22.7517	11.42	18.9033	31.5967	25.47	9.55667	4.66667	11.5			71.3267	5.78667	15.0267	19.2317	13.8633	9.03667	2.775	3.66667	2.345	-3.21167	8.88833	24.555	14.1867	62.9233
	71.41	23.7067	18.3667	66.0983	21.5517	10.22	17.3033	33.4967	23.67	10.8567	4.96667	14			71.41	6.48667	15.1267	18.9317	13.1633	8.23667	1.275	4.96667	2.545	-2.11167	8.28833	24.955	13.4867	59.3233
	71.4933	23.0067	18.8667	64.0983	17.4517	11.92	18.3033	35.4967	23.17	10.6567	5.86667	14.1			71.4933	7.68667	16.6267	19.3317	14.4633	7.83667	1.575	2.56667	2.445	-3.31167	9.58833	26.355	13.6867	63.3233
	71.5767	25.3067	19.8667	64.2983	20.7517	11.52	17.9033	33.6967	21.57	10.5567	5.26667	13.2			71.5767	5.58667	16.9267	18.6317	12.2633	7.73667	2.075	3.86667	3.845	-3.31167	10.2883	27.555	12.6867	62.0233
	71.66	23.4067	20.2667	63.1983	21.0517	10.02	16.9033	34.6967	23.77	12.0567	4.46667	12.3			71.66	7.38667	16.2267	18.6317	16.0633	7.83667	2.875	2.96667	2.745	-3.01167	9.98833	22.555	13.0867	63.8233
	71.7433	22.8067	18.5667	61.4983	21.5517	11.22	18.2033	35.2967	24.77	11.6567	5.86667	11			71.7433	6.78667	14.7267	19.6317	12.4633	8.23667	2.475	4.36667	3.245	-3.41167	10.2883	25.655	12.4867	64.0233
	71.8267	27.0067	20.3667	60.4983	20.7517	10.02	18.8033	37.8967	21.07	11.1567	5.56667	10.1			71.8267	7.28667	17.4267	18.3317	12.8633	9.53667	1.275	3.56667	2.045	-3.11167	10.3883	24.755	13.9867	62.6233
	71.91	25.8067	20.9667	59.7983	21.5517	9.62	18.3033	35.4967	19.87	10.9567	4.76667	12.3			71.91	6.48667	17.7267	18.3317	14.1633	8.63667	2.575	3.46667	2.645	-3.11167	11.8883	25.955	12.1867	64.1233
	71.9933	27.6067	19.7667	62.2983	19.7517	10.82	19.3033	35.9967	22.27	12.9567	5.46667	13			71.9933	6.38667	17.5267	22.3317	15.8633	9.23667	2.575	4.06667	1.845	-3.41167	11.7883	26.355	12.3867	64.6233
	72.0767	27.6067	19.6667	61.4983	22.2517	10.32	18.2033	33.9967	20.97	10.6567	5.16667	14			72.0767	6.08667	16.5267	22.2317	10.9633	9.63667	1.675	3.86667	3.345	-2.21167	11.0883	24.455	13.5867	64.5233
	72.16	25.4067	18.7667	59.7983	23.1517	7.92	19.0033	32.0967	22.77	11.9567	5.56667	14.8			72.16	5.68667	17.8267	22.8317	13.5633	9.23667	2.575	4.26667	1.545	-1.61167	13.0883	24.455	12.6867	65.4233
	72.2433	25.9067	20.0667	58.8983	21.9517	8.52	17.7033	32.3967	22.17	12.7567	5.66667	15.7			72.2433	6.98667	18.1267	22.1317	14.8633	8.83667	3.275	3.26667	2.545	-3.41167	14.9883	26.155	12.5867	65.4233
	72.3267	25.7067	20.1667	59.8983	21.8517	8.22	17.5033	33.5967	21.77	12.2567	5.96667	14.4			72.3267	6.88667	19.1267	22.7317	12.5633	8.73667	1.475	2.46667	3.245	-2.51167	15.5883	24.955	12.5867	61.4233
	72.41	25.2067	20.2667	58.9983	21.1517	7.62	16.0033	32.2967	19.97	13.1567	5.46667	16.2			72.41	6.08667	20.1267	22.9317	15.3633	8.43667	2.175	3.16667	3.145	-2.31167	14.2883	25.255	12.3867	62.8233
	72.4933	26.9067	19.1667	59.2983	21.3517	8.82	18.7033	34.9967	21.97	11.4567	6.66667	16.7			72.4933	5.78667	17.5267	21.7317	13.5633	8.13667	2.375	4.26667	3.645	-2.91167	14.6883	26.455	13.3867	63.2233
	72.5767	25.6067	20.1667	59.3983	19.7517	8.22	16.4033	33.6967	22.27	11.4567	5.46667	17.4			72.5767	7.48667	19.4267	22.3317	15.2633	8.63667	1.275	2.26667	2.945	-2.91167	14.1883	24.655	13.0867	64.1233
	72.66	26.0067	19.1667	58.3983	19.4517	5.62	18.8033	35.4967	23.37	13.1567	5.26667	16.8			72.66	8.68667	17.5267	23.1317	15.4633	7.83667	2.775	3.46667	3.345	-2.41167	13.5883	26.355	12.5867	62.5233
	72.7433	29.2067	19.2667	60.2983	18.7517	8.62	17.9033	35.8967	25.57	11.4567	4.16667	16.4			72.7433	5.88667	18.8267	25.4317	14.8633	7.93667	1.375	3.46667	2.645	-4.01167	12.7883	25.555	15.6867	62.9233
	72.8267	28.9067	19.7667	61.6983	17.9517	8.22	19.7033	35.8967	23.87	12.8567	4.86667	16.3			72.8267	6.68667	18.6267	23.2317	15.1633	8.63667	2.275	2.96667	2.845	-3.81167	14.5883	23.855	13.9867	62.9233
	72.91	27.5067	20.0667	61.3983	18.7517	7.32	17.5033	35.8967	21.97	11.9567	4.76667	14.8			72.91	7.38667	18.8267	23.8317	14.5633	8.83667	1.475	2.66667	2.845	-3.51167	17.9883	23.755	15.0867	64.6233
	72.9933	24.9067	18.7667	60.5983	18.2517	8.72	17.7033	35.2967	21.77	12.9567	5.66667	16.2			72.9933	6.38667	19.7267	25.4317	14.0633	8.43667	2.275	3.56667	3.045	-3.21167	17.6883	23.955	14.3867	64.6233
	73.0767	27.3067	19.7667	57.4983	18.3517	7.12	18.9033	35.9967	21.27	12.6567	5.16667	15.7			73.0767	6.88667	21.7267	26.0317	12.8633	7.73667	3.975	2.86667	2.445	-4.01167	15.2883	24.155	12.0867	65.8233
	73.16	28.0067	19.1667	58.5983	18.8517	7.92	18.6033	38.5967	20.67	12.6567	5.56667	18			73.16	6.38667	21.5267	24.9317	14.3633	8.63667	3.975	2.66667	2.445	-4.11167	14.7883	23.455	13.3867	65.9233
	73.2433	24.4067	19.9667	58.2983	17.5517	7.32	19.9033	36.4967	20.07	12.2567	5.26667	16.6			73.2433	7.18667	19.7267	24.7317	14.6633	7.93667	3.575	2.86667	2.745	-3.11167	13.0883	24.155	13.1867	64.0233
	73.3267	25.5067	17.9667	59.0983	18.2517	8.42	18.0033	35.1967	18.47	14.8567	4.86667	18.4			73.3267	6.88667	18.5267	25.5317	17.6633	6.93667	3.375	2.36667	3.845	-3.51167	13.9883	25.055	12.2867	66.7233
	73.41	24.0067	17.9667	57.9983	17.2517	6.72	20.9033	34.1967	22.17	14.5567	4.76667	17.8			73.41	7.18667	22.2267	24.6317	13.8633	7.73667	1.375	4.46667	3.245	-3.41167	14.0883	25.555	15.1867	65.8233
	73.4933	23.0067	18.7667	57.7983	17.6517	7.72	19.0033	33.2967	24.07	13.3567	5.26667	19.1			73.4933	6.58667	21.4267	27.4317	14.1633	8.33667	1.875	2.66667	2.845	-2.41167	11.2883	23.955	12.5867	67.4233
	73.5767	22.7067	21.0667	59.2983	17.5517	9.22	18.5033	35.5967	23.37	17.0567	5.46667	18.5			73.5767	6.88667	19.7267	26.3317	15.7633	7.83667	3.675	2.16667	2.945	-3.01167	11.3883	27.355	12.5867	66.3233
	73.66	22.5067	19.9667	57.2983	17.3517	10.52	17.6033	37.5967	23.77	15.1567	5.56667	20.3			73.66	7.18667	20.7267	26.6317	14.1633	8.53667	1.775	3.36667	2.845	-4.01167	11.0883	23.455	14.6867	66.2233
	73.7433	21.9067	18.5667	56.6983	15.5517	8.12	19.5033	38.0967	24.07	14.4567	5.36667	21.4			73.7433	6.38667	19.4267	25.3317	15.7633	8.13667	2.675	1.56667	3.045	-3.01167	10.9883	24.155	14.6867	64.8233
	73.8267	21.9067	19.5667	55.6983	17.0517	6.52	19.1033	41.7967	23.27	15.1567	5.36667	17.8			73.8267	6.98667	20.8267	26.4317	16.2633	8.03667	2.175	2.26667	1.445	-3.01167	12.0883	24.855	12.8867	66.1233
	73.91	22.9067	20.1667	57.2983	17.7517	6.92	18.4033	41.7967	24.17	15.4567	5.06667	16.6			73.91	6.28667	20.1267	25.8317	15.5633	8.03667	1.475	2.16667	2.545	-3.61167	11.0883	24.555	11.2867	66.5233
	73.9933	23.7067	20.4667	55.8983	18.8517	6.82	17.6033	42.8967	26.57	14.3567	5.26667	16			73.9933	8.08667	20.8267	24.6317	14.1633	7.23667	1.675	2.96667	2.745	-2.21167	9.78833	24.655	13.0867	68.7233
	74.0767	25.3067	20.3667	55.3983	16.5517	7.32	18.2033	47.5967	28.37	15.2567	6.26667	15			74.0767	5.88667	21.6267	24.4317	15.0633	7.93667	1.275	3.16667	2.445	-3.01167	11.2883	24.555	13.3867	66.1233
	74.16	24.7067	20.2667	52.5983	16.3517	6.92	18.1033	47.6967	26.77	15.0567	4.36667	13.1			74.16	7.68667	21.1267	25.9317	15.7633	7.93667	1.975	3.76667	2.445	-2.91167	10.2883	25.055	12.4867	67.8233
	74.2433	26.1067	20.2667	52.8983	16.7517	7.12	18.7033	46.7967	26.87	14.0567	5.56667	13.6			74.2433	8.48667	20.3267	24.6317	14.4633	8.93667	2.475	4.66667	3.845	-4.01167	10.0883	24.155	15.1867	66.3233
	74.3267	25.2067	19.9667	55.0983	16.4517	6.92	18.3033	49.5967	27.47	16.1567	5.06667	16.1			74.3267	6.38667	21.2267	25.5317	14.3633	7.93667	2.175	4.06667	3.245	-3.81167	11.7883	26.455	15.9867	67.4233
	74.41	25.0067	18.6667	52.7983	17.5517	7.22	19.4033	46.8967	25.47	14.4567	5.46667	17.6			74.41	6.88667	21.3267	24.3317	15.3633	8.63667	2.275	4.86667	2.945	-2.61167	11.2883	24.855	13.9867	65.3233
	74.4933	23.6067	17.7667	54.5983	15.8517	9.02	20.0033	48.2967	26.67	17.0567	5.26667	16.7			74.4933	6.98667	21.0267	25.0317	15.6633	8.23667	2.475	5.16667	3.445	-4.11167	11.0883	24.555	13.4867	66.4233
	74.5767	23.6067	20.0667	53.1983	17.8517	8.82	18.1033	47.8967	27.17	19.6567	6.86667	15.7			74.5767	7.28667	23.0267	24.8317	13.1633	7.93667	0.875	2.76667	3.345	-3.31167	10.7883	24.455	13.3867	65.3233
	74.66	24.0067	19.7667	55.4983	16.4517	8.42	18.9033	50.0967	26.97	16.4567	6.56667	13.6			74.66	7.48667	22.3267	24.0317	14.0633	7.23667	2.075	3.36667	3.245	-2.51167	10.3883	25.555	15.0867	67.0233
	74.7433	25.6067	19.4667	55.8983	17.4517	7.02	20.9033	53.4967	28.57	17.0567	6.46667	16.7			74.7433	7.28667	24.1267	26.0317	15.4633	7.73667	1.175	3.66667	3.945	-3.61167	11.6883	25.855	14.1867	67.0233
	74.8267	24.4067	19.6667	55.0983	17.4517	8.32	18.0033	54.6967	29.57	17.1567	6.96667	13.4			74.8267	7.18667	21.8267	25.6317	16.4633	6.43667	2.375	4.76667	3.545	-3.71167	11.5883	25.155	13.7867	67.4233
	74.91	24.5067	20.0667	54.8983	16.8517	8.12	20.0033	56.4967	29.87	18.4567	6.46667	15.8			74.91	7.28667	22.4267	25.3317	13.9633	7.13667	0.875	4.16667	3.345	-2.81167	10.9883	23.555	13.8867	66.2233
	74.9933	25.1067	20.8667	55.6983	15.8517	7.32	19.3033	54.8967	31.07	19.1567	6.86667	16.7			74.9933	9.28667	22.8267	25.0317	15.5633	6.73667	2.675	2.46667	2.645	-3.11167	11.9883	24.755	13.2867	68.2233
	75.0767	26.2067	23.5667	54.4983	16.7517	6.92	19.8033	56.6967	29.27	18.8567	7.06667	14.9			75.0767	7.48667	22.3267	27.5317	14.3633	7.73667	1.675	3.76667	3.545	-2.41167	9.68833	22.155	13.9867	67.6233
	75.16	26.9067	21.8667	55.4983	17.9517	6.52	20.8033	59.8967	27.17	17.3567	7.86667	13.6			75.16	8.98667	20.9267	24.5317	12.1633	7.73667	1.575	3.26667	2.245	-2.61167	10.2883	25.055	13.8867	65.7233
	75.2433	28.6067	22.7667	52.5983	17.5517	6.82	20.7033	58.5967	25.67	19.4567	9.46667	13.2			75.2433	6.88667	25.5267	25.4317	13.6633	9.33667	1.475	4.56667	2.845	-3.21167	11.9883	25.355	15.6867	70.0233
	75.3267	28.2067	22.0667	51.0983	16.1517	7.12	20.3033	59.5967	27.17	19.3567	11.9667	12.8			75.3267	6.08667	22.7267	27.3317	13.5633	8.43667	2.375	3.66667	3.645	-3.41167	13.1883	25.855	15.5867	68.2233
	75.41	24.9067	21.9667	52.6983	15.7517	6.62	20.9033	59.4967	27.27	18.5567	10.9667	12.2			75.41	7.78667	22.7267	27.6317	15.8633	7.13667	3.275	3.66667	2.545	-3.21167	11.9883	26.255	16.5867	66.9233
	75.4933	29.6067	22.5667	52.6983	16.0517	6.32	20.6033	60.5967	25.97	18.2567	11.0667	12.3			75.4933	8.38667	21.7267	28.1317	15.0633	7.13667	1.775	3.16667	3.645	-3.21167	15.1883	25.855	17.1867	70.6233
	75.5767	27.9067	22.7667	51.3983	16.5517	7.02	19.7033	60.6967	27.67	16.7567	9.06667	12.3			75.5767	7.78667	20.6267	27.0317	16.0633	6.63667	1.675	3.96667	3.645	-3.11167	14.9883	23.555	18.0867	67.6233
	75.66	27.8067	23.0667	50.0983	16.1517	6.32	20.6033	61.4967	27.37	16.2567	9.06667	13.2			75.66	8.08667	24.5267	27.9317	15.3633	7.33667	0.975	3.66667	2.845	-3.21167	13.1883	26.055	15.0867	68.0233
	75.7433	30.6067	23.0667	51.1983	16.5517	6.82	21.0033	59.7967	25.77	16.6567	8.36667	13.9			75.7433	6.98667	21.6267	28.3317	14.3633	8.53667	1.475	3.36667	2.745	-3.61167	13.1883	23.955	17.3867	68.5233
	75.825	31.4067	22.2667	49.8983	17.3517	8.52	21.9033	61.0967	28.77	16.0567	9.46667	15.4			75.825	7.48667	21.7267	29.8317	14.4633	7.83667	1.575	3.56667	3.045	-3.11167	13.9883	24.955	15.1867	69.0233
	75.9083	33.7067	20.0667	50.3983	17.5517	6.32	20.3033	61.1967	29.07	17.2567	9.36667	14			75.9083	7.28667	22.3267	29.7317	15.0633	7.73667	1.975	3.16667	2.845	-2.91167	14.5883	25.555	15.9867	67.8233
	75.9917	31.6067	20.1667	51.0983	16.9517	8.22	20.4033	60.9967	28.77	16.7567	10.9667	13.5			75.9917	6.38667	21.7267	29.8317	15.8633	7.73667	1.375	3.16667	2.645	-3.01167	15.0883	23.555	15.6867	70.9233
	76.075	35.0067	18.5667	51.2983	16.6517	6.02	20.6033	60.5967	28.47	18.1567	10.8667	16.3			76.075	7.48667	22.2267	29.7317	17.0633	8.13667	0.975	3.36667	3.245	-2.51167	16.1883	25.055	16.7867	69.2233
	76.1583	34.2067	20.3667	50.3983	16.9517	7.82	21.7033	60.4967	30.77	19.0567	11.9667	15.2			76.1583	6.28667	23.0267	29.7317	17.1633	8.33667	2.275	4.36667	3.045	-3.01167	21.0883	26.155	16.5867	68.5233
	76.2417	32.4067	22.2667	48.2983	15.9517	7.92	20.1033	60.5967	32.47	18.6567	13.3667	14.5			76.2417	7.18667	21.6267	28.1317	15.0633	8.43667	2.775	3.16667	4.345	-1.61167	20.7883	25.955	16.0867	69.7233
	76.325	31.3067	20.1667	48.8983	18.2517	6.52	21.0033	59.2967	31.97	20.5567	12.2667	17.4			76.325	6.68667	21.5267	28.3317	17.5633	8.73667	1.575	4.86667	2.245	-3.01167	24.7883	24.355	14.8867	69.1233
	76.4083	32.1067	22.5667	49.0983	17.1517	8.32	21.0033	59.4967	31.07	17.6567	12.8667	17.2			76.4083	6.88667	23.2267	27.8317	16.0633	7.83667	1.875	3.76667	3.445	-2.81167	26.0883	24.855	14.0867	69.3233
	76.4917	32.5067	24.0667	50.5983	16.6517	8.22	20.5033	59.3967	29.27	19.9567	14.1667	14.8			76.4917	6.88667	22.8267	26.8317	14.3633	9.13667	1.175	2.76667	3.345	-2.31167	26.8883	26.255	15.2867	70.0233
	76.575	33.1067	22.6667	52.3983	16.2517	6.92	22.1033	60.5967	27.07	18.9567	13.8667	13.6			76.575	7.78667	21.2267	29.8317	14.8633	8.43667	1.575	3.66667	3.645	-2.71167	24.5883	25.155	15.5867	71.0233
	76.6583	33.4067	23.2667	54.4983	17.0517	7.72	22.7033	61.2967	30.57	19.4567	14.3667	15			76.6583	5.68667	21.9267	27.6317	15.1633	7.03667	1.075	2.66667	3.745	-2.01167	24.6883	23.255	14.4867	69.2233
	76.7417	31.8067	22.8667	55.4983	17.2517	7.62	21.6033	60.4967	28.57	19.8567	13.2667	13.1			76.7417	7.08667	21.0267	27.7317	15.2633	8.13667	1.375	3.76667	4.045	-2.61167	21.3883	24.355	14.1867	70.9233
	76.825	32.4067	22.6667	56.2983	18.2517	6.92	20.5033	60.6967	28.67	20.0567	14.0667	14.7			76.825	7.58667	22.6267	31.4317	15.8633	7.93667	0.975	2.86667	3.145	-3.71167	21.2883	23.655	14.7867	69.6233
	76.9083	30.7067	20.3667	54.8983	17.0517	8.32	18.8033	60.7967	28.17	21.1567	14.8667	16.1			76.9083	6.98667	22.2267	33.7317	16.2633	7.83667	2.475	5.66667	3.245	-3.11167	21.5883	23.455	16.2867	69.6233
	76.9917	33.4067	20.1667	55.4983	18.1517	7.62	19.0033	59.0967	30.87	18.9567	14.0667	15.7			76.9917	7.48667	23.5267	33.0317	14.9633	6.63667	1.275	3.06667	2.845	-3.01167	21.9883	25.755	17.0867	71.8233
	77.075	33.9067	18.7667	56.4983	17.4517	7.12	19.4033	59.4967	32.27	19.8567	13.2667	15.6			77.075	6.38667	23.1267	32.3317	16.7633	5.83667	1.375	4.26667	2.845	-2.61167	19.5883	23.755	19.5867	72.7233
	77.1583	31.9067	17.4667	56.0983	16.7517	7.42	18.7033	59.2967	32.17	22.0567	11.4667	15.7			77.1583	7.58667	21.3267	32.7317	17.6633	7.53667	1.575	2.96667	3.045	-2.61167	22.2883	26.455	17.4867	72.1233
	77.2417	32.7067	18.3667	63.2983	16.4517	8.12	21.8033	58.5967	34.67	19.0567	10.8667	15.6			77.2417	7.78667	22.4267	35.1317	17.0633	9.03667	1.475	3.16667	2.545	-3.41167	20.4883	24.555	15.8867	71.0233
	77.325	33.9067	18.3667	68.0983	18.6517	6.72	21.9033	57.8967	31.17	19.4567	10.2667	17.8			77.325	7.48667	23.1267	34.0317	15.4633	7.83667	1.975	3.46667	3.845	-2.01167	20.7883	23.955	15.3867	72.0233
	77.4083	33.0067	18.6667	68.7983	18.5517	6.32	19.0033	58.4967	33.87	21.4567	10.2667	20.1			77.4083	8.38667	24.1267	36.1317	16.6633	6.93667	2.275	3.26667	3.745	-3.21167	20.2883	25.055	15.5867	71.8233
	77.4917	34.3067	18.2667	69.4983	17.3517	7.12	19.6033	59.0967	30.27	19.3567	10.4667	18.2			77.4917	6.68667	25.7267	35.2317	15.1633	8.83667	2.475	3.36667	3.145	-2.71167	20.4883	23.755	16.0867	71.5233
	77.575	34.5067	17.3667	70.9983	17.9517	8.82	20.4033	58.0967	30.67	20.5567	10.2667	18.4			77.575	8.48667	21.7267	34.8317	16.6633	7.33667	1.375	3.46667	3.145	-2.51167	19.9883	24.155	15.5867	69.8233
	77.6583	32.5067	18.6667	72.6983	18.8517	7.42	23.1033	56.2967	30.47	20.7567	8.56667	17.2			77.6583	9.38667	24.6267	35.7317	16.1633	8.43667	1.475	2.96667	2.745	-3.01167	21.5883	24.955	17.2867	70.0233
	77.7417	35.3067	17.2667	74.0983	17.1517	7.22	22.0033	56.1967	30.77	21.6567	9.86667	17.4			77.7417	7.58667	23.9267	34.1317	17.2633	6.93667	0.975	3.96667	3.745	-1.31167	21.2883	23.355	18.7867	71.2233
	77.825	33.7067	17.3667	72.4983	17.7517	5.92	20.8033	56.6967	32.57	21.9567	10.7667	18.2			77.825	6.58667	23.0267	35.4317	15.4633	8.63667	0.675	3.96667	2.845	-1.51167	21.9883	26.055	16.3867	72.7233
	77.9083	32.2067	17.7667	74.0983	19.3517	7.52	21.2033	56.7967	32.67	21.7567	11.2667	19.2			77.9083	7.28667	24.1267	35.6317	14.8633	8.03667	0.975	4.06667	3.345	-3.41167	20.2883	26.155	15.7867	69.9233
	77.9917	34.4067	18.2667	71.6983	17.8517	6.32	21.0033	56.3967	32.77	22.7567	11.1667	20.2			77.9917	8.08667	25.1267	37.3317	17.7633	8.93667	1.875	3.66667	3.045	-1.71167	21.2883	23.155	14.0867	70.8233
	78.075	35.5067	17.6667	69.9983	19.0517	6.92	20.4033	56.9967	32.07	24.0567	10.7667	20.3			78.075	7.88667	23.5267	34.8317	15.0633	8.53667	1.575	2.86667	2.645	-2.91167	21.8883	25.755	14.1867	71.1233
	78.1583	36.7067	17.7667	71.1983	17.1517	8.12	19.7033	55.3967	34.57	23.1567	11.3667	17.9			78.1583	8.18667	22.3267	34.3317	16.3633	7.43667	1.975	3.96667	3.845	-2.11167	21.4883	26.955	15.0867	70.2233
	78.2417	40.7067	17.9667	73.0983	19.3517	6.52	20.8033	55.3967	33.07	20.8567	11.2667	17.6			78.2417	5.98667	24.1267	34.3317	15.7633	7.53667	1.775	2.56667	3.245	-3.11167	20.6883	25.155	14.2867	71.8233
	78.325	40.6067	18.0667	72.4983	18.7517	6.12	21.6033	55.4967	33.47	20.7567	9.96667	17.7			78.325	8.08667	24.0267	36.0317	16.6633	8.23667	1.375	3.06667	3.245	-2.81167	19.3883	26.055	14.9867	71.2233
	78.4083	40.4067	17.9667	70.9983	19.7517	6.12	21.0033	56.0967	35.17	21.3567	10.9667	17.2			78.4083	8.48667	24.0267	33.0317	15.3633	8.73667	1.575	3.26667	4.845	-2.61167	18.6883	25.555	17.4867	71.4233
	78.4917	43.9067	17.6667	68.7983	19.8517	7.62	22.3033	55.1967	36.47	21.2567	12.4667	16.1			78.4917	6.98667	24.5267	32.5317	16.7633	8.13667	1.875	4.66667	3.145	-2.51167	19.3883	25.355	12.7867	70.0233
	78.575	47.5067	17.3667	70.7983	20.3517	6.02	21.7033	54.8967	35.77	23.1567	12.1667	17.2			78.575	8.88667	24.3267	35.4317	17.7633	8.33667	1.775	3.16667	3.045	-2.91167	18.9883	25.555	12.2867	69.7233
	78.6583	45.7067	17.8667	71.1983	19.4517	6.22	21.8033	54.0967	35.27	25.2567	10.5667	17.1			78.6583	6.78667	23.0267	37.4317	16.2633	8.23667	1.175	4.96667	2.445	-1.91167	17.1883	26.555	14.0867	72.8233
	78.7417	46.4067	16.7667	70.6983	19.4517	5.62	20.6033	55.5967	34.97	24.7567	12.8667	16.1			78.7417	8.78667	25.5267	38.9317	16.7633	9.43667	2.175	3.36667	3.445	-3.01167	17.8883	26.255	13.0867	69.8233
	78.825	50.4067	16.4667	68.8983	19.5517	5.82	23.3033	56.2967	36.47	23.1567	11.9667	16.9			78.825	8.78667	24.8267	38.5317	18.1633	8.23667	1.975	1.86667	2.745	-2.21167	17.4883	26.655	13.9867	71.2233
	78.9083	50.5067	16.5667	70.6983	19.8517	6.72	21.6033	54.9967	35.37	25.9567	10.4667	16			78.9083	8.88667	25.1267	38.7317	16.1633	7.83667	2.075	4.76667	3.045	-2.11167	17.7883	26.855	17.2867	69.7233
	78.9917	49.4067	16.5667	69.9983	20.4517	7.12	21.9033	53.4967	38.97	23.6567	10.8667	11.6			78.9917	8.28667	25.2267	34.6317	17.2633	7.93667	2.575	3.36667	3.245	-3.01167	16.2883	25.455	15.5867	70.1233
	79.075	47.9067	17.2667	70.2983	21.1517	5.82	23.4033	55.2967	37.17	23.5567	12.7667	11.6			79.075	10.0867	24.1267	33.0317	16.1633	7.73667	0.975	2.06667	3.445	-2.21167	16.1883	24.855	15.0867	70.5233
	79.1583	48.4067	16.1667	69.4983	21.2517	7.22	22.0033	55.9967	38.17	24.7567	11.8667	12.5			79.1583	7.48667	23.8267	34.6317	13.9633	8.33667	1.375	3.86667	4.145	-2.21167	14.3883	26.855	14.6867	72.6233
	79.2417	48.0067	16.7667	69.7983	19.9517	7.12	21.6033	54.0967	37.27	27.0567	11.2667	10.6			79.2417	9.28667	22.8267	32.9317	16.8633	8.53667	1.875	3.06667	3.145	-1.91167	13.5883	25.655	14.7867	73.1233
	79.325	48.5067	15.9667	68.6983	22.8517	7.12	21.6033	54.8967	35.77	28.9567	13.1667	11.5			79.325	8.28667	24.1267	29.5317	17.2633	8.53667	1.875	2.56667	3.945	-2.41167	12.2883	25.255	14.9867	72.0233
	79.4083	48.2067	15.2667	71.6983	23.8517	6.42	21.1033	56.7967	33.47	28.6567	13.7667	13.5			79.4083	8.88667	23.4267	28.0317	16.4633	8.23667	1.675	1.66667	4.145	-1.71167	11.6883	26.455	16.0867	72.0233
	79.4917	46.8067	16.8667	70.9983	22.2517	6.82	23.9033	55.4967	36.37	23.6567	13.8667	13.4			79.4917	9.48667	24.9267	30.6317	16.0633	8.13667	1.275	2.46667	3.745	-2.01167	12.5883	25.455	18.1867	71.7233
	79.575	47.2067	15.5667	69.5983	22.2517	7.12	24.0033	58.2967	34.17	24.2567	14.4667	19.1			79.575	10.1867	25.1267	30.2317	16.2633	8.03667	0.975	3.16667	3.545	-2.91167	12.2883	25.355	14.8867	72.3233
	79.6583	47.4067	16.8667	71.1983	22.1517	6.82	23.1033	57.7967	34.47	25.6567	14.4667	22.1			79.6583	9.98667	23.7267	28.4317	17.5633	7.83667	1.075	2.56667	3.545	-3.31167	12.6883	24.955	14.1867	71.3233
	79.7417	46.5067	15.6667	70.2983	21.2517	6.62	24.5033	57.5967	34.87	25.6567	15.6667	19.7			79.7417	9.48667	23.7267	29.7317	16.1633	7.83667	1.375	2.36667	3.245	-2.21167	12.8883	27.555	15.9867	69.6233
	79.825	49.6067	16.5667	68.1983	20.9517	7.32	23.5033	57.8967	33.57	22.9567	13.9667	16.3			79.825	9.58667	25.6267	26.1317	15.6633	6.63667	0.975	3.06667	3.245	-1.61167	14.2883	25.455	15.4867	70.3233
	79.9083	50.3067	17.7667	68.0983	21.2517	6.12	24.3033	56.3967	34.17	24.3567	13.1667	15.1			79.9083	10.8867	25.6267	26.7317	17.5633	7.23667	2.075	4.46667	2.945	-1.61167	13.4883	26.155	16.9867	70.2233
	79.9917	53.3067	20.3667	67.1983	23.0517	7.82	23.1033	56.8967	33.67	24.7567	13.6667	16			79.9917	8.18667	26.2267	27.2317	15.8633	7.63667	1.475	3.46667	2.745	-2.81167	13.2883	26.155	14.7867	71.0233
	80.075	52.1067	20.6667	67.3983	20.1517	6.42	23.7033	57.2967	38.17	25.4567	12.8667	13.8			80.075	10.3867	23.5267	27.2317	17.6633	9.23667	2.075	4.76667	3.345	-2.11167	11.6883	27.055	15.8867	68.7233
	80.1583	51.4067	20.3667	67.1983	22.0517	6.02	23.4033	55.7967	35.57	24.8567	11.7667	13.7			80.1583	9.38667	25.5267	27.5317	16.3633	7.03667	1.575	4.46667	3.145	-2.11167	14.2883	24.655	15.9867	71.1233
	80.2417	49.9067	20.0667	65.4983	21.6517	8.82	25.0033	54.1967	37.57	23.0567	11.7667	14.6			80.2417	11.1867	25.6267	28.4317	16.5633	8.03667	1.275	4.26667	3.545	-3.61167	12.3883	26.155	16.0867	69.9233
	80.325	50.3067	21.0667	65.6983	22.6517	6.82	24.0033	53.6967	37.77	23.8567	10.0667	15.6			80.325	10.9867	26.6267	27.9317	17.1633	8.53667	2.975	2.36667	3.945	-2.51167	13.3883	26.655	20.4867	70.1233
	80.4083	50.8067	20.1667	66.5983	22.7517	5.82	24.1033	52.5967	37.97	22.9567	10.5667	15.7			80.4083	11.4867	25.5267	29.4317	17.0633	7.13667	2.075	3.66667	3.345	-1.31167	12.8883	25.355	16.2867	69.6233
	80.4917	51.7067	20.4667	64.7983	22.1517	7.72	24.9033	51.3967	37.87	23.5567	9.46667	15.2			80.4917	10.2867	23.6267	28.3317	15.5633	7.63667	2.075	3.06667	3.845	-1.31167	13.9883	24.055	17.5867	71.0233
	80.575	54.6067	20.3667	64.4983	22.8517	6.32	24.7033	51.0967	39.47	23.0567	9.16667	11.9			80.575	9.88667	25.4267	27.8317	16.7633	7.93667	1.475	3.36667	2.445	-1.91167	13.2883	25.155	14.9867	71.6233
	80.6583	51.4067	20.8667	63.1983	22.0517	8.12	23.1033	49.1967	39.97	25.7567	8.96667	12.3			80.6583	9.98667	24.0267	25.3317	17.4633	9.03667	1.775	2.36667	3.945	-1.81167	13.8883	24.255	15.9867	70.0233
	80.7417	50.9067	21.2667	64.3983	22.1517	6.32	26.5033	50.3967	39.27	27.2567	9.46667	12			80.7417	12.2867	23.8267	26.5317	16.0633	7.93667	0.775	2.76667	3.945	-3.71167	11.3883	26.055	16.7867	71.2233
	80.825	49.6067	21.5667	61.8983	21.7517	9.12	25.4033	47.2967	40.47	24.8567	8.56667	12.3			80.825	10.7867	23.6267	26.2317	17.8633	7.83667	1.675	2.96667	3.445	-2.31167	12.5883	24.355	17.3867	71.0233
	80.9083	53.8067	23.6667	60.5983	23.5517	8.32	24.8033	48.2967	41.07	25.6567	8.16667	11.1			80.9083	10.4867	24.1267	27.4317	15.0633	8.33667	1.075	2.66667	3.645	-1.31167	12.6883	24.455	17.1867	72.8233
	80.9917	53.9067	23.0667	61.7983	23.4517	6.42	25.9033	44.2967	43.27	24.5567	8.66667	10.2			80.9917	11.3867	23.3267	26.6317	16.2633	6.53667	2.475	4.66667	3.845	-3.11167	13.8883	26.555	17.7867	71.4233
	81.075	54.0067	24.1667	61.6983	23.2517	8.02	25.8033	44.0967	43.77	25.6567	9.06667	10.9			81.075	12.9867	24.6267	28.0317	18.5633	8.13667	1.575	3.06667	3.145	-1.41167	16.3883	26.355	19.3867	70.7233
	81.1583	53.2067	24.1667	63.1983	22.9517	8.52	24.7033	44.1967	43.17	26.0567	8.86667	10.7			81.1583	10.5867	25.1267	29.1317	17.2633	7.13667	2.475	3.46667	3.245	-2.61167	18.1883	27.255	19.0867	71.7233
	81.2417	52.7067	23.2667	65.2983	22.3517	7.62	24.4033	41.9967	46.37	23.8567	8.26667	11.6			81.2417	11.9867	26.1267	30.4317	17.7633	8.23667	1.275	3.76667	3.845	-3.21167	19.2883	26.555	17.3867	70.4233
	81.325	52.5067	23.3667	64.3983	23.5517	7.12	25.8033	41.2967	48.17	21.6567	9.46667	8			81.325	11.2867	23.8267	31.2317	15.9633	9.03667	2.275	4.46667	3.245	-2.81167	18.5883	24.755	16.3867	71.2233
	81.4083	51.0067	23.3667	63.8983	24.5517	7.72	25.9033	41.7967	46.77	22.3567	8.76667	9.7			81.4083	11.8867	24.1267	28.3317	17.4633	7.53667	2.575	2.36667	3.845	-2.21167	17.9883	26.755	20.6867	71.2233
	81.4917	51.6067	24.5667	64.9983	23.0517	6.72	26.8033	42.9967	46.97	20.4567	8.56667	9.8			81.4917	11.0867	24.8267	31.4317	16.1633	8.23667	2.575	2.46667	4.445	-3.31167	16.5883	25.555	19.7867	70.2233
	81.575	51.6067	26.6667	65.3983	23.3517	6.62	24.8033	43.3967	48.67	22.6567	8.46667	11.9			81.575	12.9867	23.6267	28.2317	16.7633	8.53667	2.875	4.96667	4.045	-3.71167	14.3883	24.955	19.6867	69.7233
	81.6583	51.1067	26.9667	66.0983	24.1517	6.72	25.6033	44.5967	47.97	22.7567	9.26667	10.7			81.6583	10.7867	26.7267	25.4317	16.3633	8.43667	3.075	3.56667	3.345	-2.51167	15.1883	26.655	17.3867	69.4233
	81.7417	51.5067	27.6667	66.0983	24.1517	6.02	25.7033	44.2967	45.97	22.4567	9.76667	10.2			81.7417	12.9867	26.2267	25.9317	18.2633	7.63667	1.775	3.46667	2.745	-1.61167	14.5883	24.855	19.2867	71.9233
	81.825	51.4067	26.3667	65.8983	23.3517	7.92	26.8033	45.5967	44.97	24.8567	9.26667	11.4			81.825	12.3867	25.9267	25.6317	16.9633	9.43667	1.475	3.46667	3.145	-2.91167	12.3883	25.355	18.2867	68.7233
	81.9083	52.4067	27.5667	64.4983	25.0517	6.42	28.1033	46.3967	48.47	26.1567	9.16667	9.6			81.9083	11.9867	27.4267	25.4317	17.7633	8.63667	1.275	3.26667	3.145	-3.01167	12.9883	24.755	21.4867	70.9233
	81.9917	51.2067	27.1667	62.1983	25.0517	6.52	27.9033	49.1967	48.07	24.6567	9.56667	9.3			81.9917	11.2867	26.8267	25.6317	15.6633	8.83667	1.975	4.16667	3.345	-2.31167	13.5883	24.155	18.3867	72.5233
	82.075	51.4067	27.9667	62.9983	23.3517	7.72	26.3033	52.3967	49.87	24.7567	10.2667	10.4			82.075	12.3867	28.5267	23.4317	15.9633	7.93667	2.175	3.96667	3.745	-2.81167	14.4883	24.955	19.9867	71.5233
	82.1583	49.2067	27.2667	61.8983	23.6517	7.42	28.0033	51.4967	53.27	26.0567	9.96667	10.3			82.1583	12.0867	26.1267	25.5317	17.2633	8.73667	2.175	2.76667	3.645	-2.41167	14.7883	25.255	19.2867	70.7233
	82.2417	48.8067	29.7667	62.1983	22.9517	10.72	25.3033	51.8967	53.57	24.8567	9.66667	12.3			82.2417	12.0867	26.8267	24.1317	15.1633	8.33667	1.675	2.76667	3.445	-2.01167	15.0883	26.255	19.0867	72.3233
	82.325	48.3067	28.5667	62.2983	24.2517	7.02	28.8033	53.1967	52.47	23.1567	9.06667	10			82.325	12.2867	26.3267	24.1317	19.0633	8.93667	1.775	3.26667	2.845	-3.21167	15.2883	25.255	19.7867	70.6233
	82.4083	49.0067	28.5667	62.0983	24.0517	8.42	27.7033	53.1967	51.17	23.6567	9.46667	12			82.4083	11.9867	27.2267	24.9317	17.7633	9.23667	1.775	2.76667	4.145	-2.91167	15.0883	25.555	19.0867	71.8233
	82.4917	50.9067	30.3667	60.2983	24.6517	7.92	28.8033	54.3967	50.77	24.7567	9.06667	11.7			82.4917	12.8867	25.0267	23.9317	17.3633	8.53667	0.675	4.06667	4.045	-2.81167	17.1883	27.155	16.7867	72.8233
	82.575	50.8067	30.0667	62.9983	22.0517	7.62	28.2033	54.2967	53.97	25.8567	9.86667	11.4			82.575	13.8867	26.4267	23.7317	19.2633	9.13667	1.475	4.46667	3.745	-2.11167	15.1883	25.855	21.0867	71.9233
	82.6583	50.5067	30.9667	61.7983	23.2517	7.22	26.6033	53.1967	53.57	26.8567	8.06667	11			82.6583	11.5867	25.8267	23.3317	16.9633	9.93667	1.475	3.86667	2.645	-2.01167	15.9883	26.355	21.3867	72.9233
	82.7417	53.5067	32.8667	62.2983	24.6517	7.92	27.4033	52.1967	52.67	26.4567	8.96667	11.8			82.7417	13.6867	24.9267	25.5317	16.6633	9.83667	2.175	3.06667	2.845	-1.41167	14.6883	24.655	22.7867	73.3233
	82.825	50.9067	32.4667	61.7983	24.2517	8.02	30.1033	54.0967	52.87	25.4567	10.9667	11.4			82.825	12.4867	26.8267	24.1317	17.1633	9.63667	2.175	4.16667	3.945	-2.11167	15.0883	26.855	18.9867	70.5233
	82.9083	51.4067	30.8667	63.3983	24.1517	7.92	27.4033	57.3967	53.17	27.2567	8.26667	10.4			82.9083	10.6867	24.8267	24.9317	17.6633	9.73667	1.475	4.46667	3.045	-3.41167	14.0883	26.755	19.9867	72.6233
	82.9917	51.2067	32.4667	62.1983	24.5517	8.12	28.1033	59.0967	52.47	31.0567	8.46667	11.6			82.9917	11.6867	24.9267	25.0317	16.9633	9.13667	1.675	4.46667	4.345	-1.91167	13.7883	27.355	21.2867	70.8233
	83.075	52.6067	33.3667	61.3983	24.1517	8.42	25.7033	59.3967	52.07	27.4567	8.96667	10.8			83.075	13.3867	24.6267	26.0317	18.6633	10.6367	2.675	3.96667	2.945	-1.81167	14.5883	29.055	20.7867	71.4233
	83.1583	52.0067	33.9667	62.1983	24.2517	7.72	28.0033	60.1967	51.17	27.2567	9.36667	10.4			83.1583	11.3867	26.6267	25.9317	19.7633	8.63667	1.375	3.96667	4.345	-1.61167	15.9883	25.655	20.9867	70.9233
	83.2417	52.4067	33.5667	61.4983	24.5517	8.32	28.4033	59.0967	49.37	28.3567	8.96667	10.7			83.2417	13.5867	24.5267	27.7317	17.9633	8.23667	2.375	3.36667	5.145	-2.51167	15.1883	26.055	18.6867	72.1233
	83.325	51.3067	33.3667	62.2983	23.0517	7.02	27.5033	60.4967	49.07	27.7567	9.96667	10.6			83.325	12.9867	25.4267	28.0317	17.5633	8.93667	0.975	5.06667	2.745	-2.11167	13.2883	26.455	20.4867	71.6233
	83.4083	49.8067	33.8667	60.9983	23.4517	6.42	27.4033	61.0967	51.07	27.7567	11.1667	9.7			83.4083	12.7867	24.9267	30.1317	17.6633	9.33667	1.575	2.86667	2.945	-2.91167	13.0883	25.855	20.7867	70.6233
	83.4917	50.3067	31.2667	61.1983	24.0517	7.32	27.8033	59.5967	50.17	28.6567	10.7667	10.8			83.4917	12.0867	26.3267	29.3317	16.8633	7.83667	2.275	4.46667	4.845	-2.11167	15.9883	25.955	21.2867	70.4233
	83.575	49.6067	32.0667	62.8983	24.2517	7.42	25.7033	58.6967	52.87	28.0567	12.7667	11.2			83.575	12.7867	26.5267	34.7317	15.2633	9.33667	0.875	4.36667	4.245	-2.91167	16.8883	26.655	19.4867	72.9233
	83.6583	50.1067	31.8667	60.4983	24.9517	7.12	27.9033	58.2967	52.27	27.9567	11.2667	12.3			83.6583	13.6867	24.9267	36.6317	17.6633	8.83667	0.575	4.36667	2.445	-3.51167	15.5883	25.855	20.3867	72.1233
	83.7417	53.1067	32.0667	62.6983	24.7517	8.32	26.8033	58.8967	53.07	26.8567	11.9667	10.6			83.7417	12.6867	26.1267	36.9317	17.4633	8.93667	1.775	3.66667	3.545	-1.11167	15.2883	28.355	21.0867	71.8233
	83.825	52.1067	32.8667	63.0983	24.0517	8.62	29.1033	58.5967	53.57	28.3567	12.5667	10.6			83.825	13.6867	24.9267	34.7317	16.1633	8.43667	2.075	4.56667	3.145	-2.21167	17.0883	27.155	18.3867	72.5233
	83.9083	51.5067	30.9667	62.7983	23.7517	8.82	28.1033	59.0967	54.77	28.9567	12.3667	10.8			83.9083	12.5867	25.3267	30.9317	17.9633	10.3367	1.775	5.36667	4.045	-1.41167	16.6883	27.655	20.6867	70.8233
	83.9917	51.5067	31.9667	64.6983	24.0517	6.72	28.0033	60.0967	53.67	28.3567	11.7667	10.9			83.9917	13.3867	25.1267	29.1317	18.3633	9.43667	1.475	5.26667	3.445	-1.61167	16.7883	25.555	19.5867	73.3233
	84.0733	52.7067	32.1667	63.2983	25.2517	8.52	28.0033	59.1967	55.37	32.8567	11.5667	10.4			84.0733	14.0867	28.5267	29.5317	17.3633	11.0367	2.675	4.46667	2.845	-1.61167	18.1883	26.255	19.7867	71.7233
	84.1567	53.5067	31.1667	66.3983	24.9517	7.42	28.7033	60.7967	56.27	31.4567	13.7667	10.5			84.1567	11.7867	26.9267	28.0317	18.6633	8.83667	2.175	3.76667	4.045	-3.31167	18.2883	26.855	17.8867	72.6233
	84.24	54.9067	31.9667	71.0983	24.3517	7.22	27.6033	59.8967	57.07	28.9567	15.9667	11.8			84.24	11.9867	26.4267	29.2317	17.8633	10.8367	2.175	4.16667	4.045	-2.81167	17.7883	26.455	19.0867	71.7233
	84.3233	53.1067	30.9667	70.4983	24.1517	7.72	29.8033	59.0967	56.77	32.2567	16.9667	10.5			84.3233	14.5867	26.3267	31.7317	17.2633	10.0367	2.175	5.66667	3.945	-2.81167	18.7883	25.955	20.2867	72.2233
	84.4067	54.0067	29.2667	70.7983	25.1517	7.82	28.6033	58.8967	56.87	30.6567	13.7667	9.8			84.4067	14.5867	24.7267	33.4317	19.4633	10.4367	1.675	3.46667	3.645	-2.61167	17.9883	27.455	21.6867	71.0233
	84.49	54.8067	30.7667	72.1983	23.6517	7.52	28.2033	57.6967	59.57	32.2567	14.3667	10.5			84.49	12.9867	27.3267	37.0317	17.7633	9.33667	1.775	3.76667	3.745	-1.01167	18.7883	27.955	20.1867	70.7233
	84.5733	52.7067	30.9667	73.3983	23.8517	8.92	28.1033	57.6967	58.37	32.1567	13.9667	10.3			84.5733	13.3867	28.4267	38.6317	17.6633	9.63667	0.575	3.86667	4.045	-2.91167	15.6883	28.355	18.3867	72.8233
	84.6567	51.9067	32.7667	71.7983	24.1517	7.92	27.1033	58.2967	59.97	31.5567	14.3667	10.9			84.6567	12.4867	25.6267	37.0317	17.7633	9.33667	1.375	4.36667	3.845	-2.31167	17.6883	27.455	19.0867	72.6233
	84.74	51.7067	35.3667	74.2983	25.3517	7.92	27.7033	60.8967	59.67	31.4567	12.5667	9.8			84.74	11.9867	26.4267	38.5317	17.6633	10.6367	1.075	4.66667	4.145	-1.61167	17.3883	26.255	19.4867	69.4233
	84.8233	50.7067	34.8667	73.3983	24.3517	6.92	25.8033	59.5967	60.07	28.9567	12.0667	11.8			84.8233	12.6867	26.3267	39.9317	20.9633	9.33667	2.175	4.76667	4.145	-2.01167	16.2883	27.955	21.2867	71.0233
	84.9067	49.8067	33.0667	74.7983	23.8517	6.12	27.0033	59.4967	62.47	28.3567	12.9667	10.2			84.9067	13.1867	25.7267	43.6317	17.5633	9.93667	1.675	4.26667	4.345	-1.61167	15.3883	26.655	20.1867	71.2233
	84.99	50.0067	32.0667	73.8983	23.6517	8.02	28.7033	60.6967	61.07	31.7567	13.5667	10.7			84.99	14.2867	27.3267	43.6317	18.1633	10.4367	0.375	5.16667	2.445	-3.11167	15.8883	27.055	20.9867	72.4233
	85.0733	48.3067	33.4667	75.9983	22.9517	7.22	29.4033	59.1967	63.57	34.2567	12.7667	9.8			85.0733	13.9867	29.2267	40.2317	17.8633	8.43667	1.075	4.76667	3.545	-1.41167	15.1883	26.355	18.8867	73.0233
	85.1567	48.8067	32.6667	74.9983	24.7517	8.02	26.6033	59.5967	61.67	31.2567	13.2667	9.1			85.1567	16.1867	30.5267	44.3317	21.3633	11.9367	3.375	7.96667	4.645	-0.411667	26.9883	27.055	22.8867	79.7233
	85.24	47.0067	32.4667	76.0983	24.6517	7.32	26.8033	59.7967	63.97	31.5567	14.4667	10.6			85.24	17.6867	32.3267	48.5317	19.7633	12.6367	3.375	6.56667	4.645	-0.411667	30.7883	26.955	23.5867	77.9233
	85.3233	46.1067	30.2667	76.2983	24.9517	8.12	28.8033	59.2967	64.97	28.3567	14.6667	10.5			85.3233	16.3867	29.6267	48.1317	17.6633	9.93667	2.375	6.46667	4.545	0.0883333	29.5883	27.255	22.4867	79.2233
	85.4067	50.1067	35.1667	79.6983	27.9517	9.32	17.2033	61.7967	67.97	34.6567	18.3667	10.1			85.4067	16.4867	29.8267	49.6317	19.5633	12.7367	2.875	4.86667	3.645	0.388333	28.8883	29.755	43.0867	77.7233
	85.49	53.0067	35.4667	79.8983	26.2517	9.52	18.1033	60.1967	66.17	34.7567	19.8667	10.4			85.49	13.6867	40.0267	56.2317	23.2633	31.2367	3.575	4.66667	4.245	-0.611667	36.9883	29.955	75.9867	77.4233
	85.5733	55.1067	37.8667	80.7983	26.8517	9.82	16.0033	62.1967	67.17	41.7567	56.1667	19.1			85.5733	22.2867	48.6267	68.1317	24.3633	66.1367	1.775	5.56667	5.945	2.18833	46.2883	28.755	85.7867	80.7233
	85.6567	67.5067	46.7667	82.9983	49.2517	28.12	17.1033	69.2967	71.37	61.7567	69.3667	63			85.6567	27.3867	59.7267	72.9317	40.3633	78.5367	3.775	10.8667	14.645	8.08833	55.9883	27.055	88.6867	82.9233
	85.74	80.5067	58.2667	90.1983	68.8517	66.22	25.5033	72.8967	76.37	74.9567	72.7667	73.4			85.74	31.9867	68.1267	77.4317	58.1633	81.8367	5.775	20.2667	28.645	19.3883	61.1883	26.455	91.9867	83.4233
	85.8233	85.5067	65.3667	95.3983	77.1517	78.82	27.2033	74.3967	79.67	90.4567	75.6667	77			85.8233	47.6867	72.6267	78.3317	67.7633	83.2367	21.475	42.0667	46.645	31.9883	64.6883	26.655	95.5867	83.5233
	85.9067	87.4067	72.2667	99.8983	80.6517	85.12	36.0033	75.1967	81.57	95.4567	77.1667	76.7			85.9067	61.0867	74.4267	80.5317	76.6633	83.3367	43.275	53.3667	58.245	50.6883	66.0883	33.055	95.3867	85.4233
	85.99	88.7067	76.6667	104.298	81.8517	86.92	52.0033	76.2967	82.77	95.9567	77.8667	77.2			85.99	71.9867	78.1267	82.5317	83.9633	85.9367	58.575	68.5667	63.145	57.4883	67.8883	41.855	97.1867	83.3233
	86.0733	91.3067	81.7667	105.998	84.4517	87.32	68.6033	78.4967	84.27	97.9567	78.8667	76.6			86.0733	78.9867	81.1267	83.4317	88.3633	86.5367	63.075	76.3667	65.045	65.2883	68.9883	63.555	97.9867	84.2233
	86.1567	91.8067	86.4667	107.098	84.6517	88.32	74.2033	77.5967	85.27	101.057	79.4667	74.1			86.1567	81.3867	84.0267	83.7317	90.1633	87.4367	65.275	77.1667	68.145	68.2883	70.3883	79.055	98.6867	83.7233
	86.24	91.4067	88.0667	107.198	86.2517	91.32	78.8033	77.4967	85.07	98.2567	81.0667	75.9			86.24	82.3867	84.8267	86.3317	92.1633	89.1367	68.275	79.4667	70.345	71.0883	71.9883	86.255	99.6867	83.2233
	86.3233	91.5067	89.0667	109.498	86.6517	88.42	83.1033	79.1967	85.97	99.6567	80.1667	74.6			86.3233	85.6867	85.8267	86.8317	94.6633	90.3367	69.875	79.5667	71.645	76.1883	73.0883	87.255	100.687	84.8233
	86.4067	91.5067	91.6667	109.498	86.7517	90.22	83.3033	77.9967	86.97	102.057	79.4667	74.2			86.4067	84.6867	87.2267	87.1317	94.9633	90.8367	69.075	82.1667	72.945	76.3883	73.5883	90.855	101.487	85.8233
	86.49	92.0067	93.5667	110.098	87.1517	90.82	84.6033	78.6967	85.97	102.857	81.0667	75.1			86.49	85.2867	86.3267	87.8317	95.8633	91.0367	69.975	83.8667	72.645	78.4883	72.5883	91.055	101.387	86.2233
	86.5733	90.5067	94.1667	111.798	86.1517	90.32	85.7033	79.0967	85.87	102.057	80.4667	74.7			86.5733	86.6867	86.8267	89.5317	97.2633	90.7367	70.975	85.7667	73.645	78.2883	73.6883	91.155	101.787	86.6233
	86.6567	92.5067	94.7667	112.198	87.6517	91.62	87.0033	79.8967	85.87	103.357	82.1667	75.8			86.6567	86.5867	86.7267	87.4317	96.7633	90.6367	70.675	88.3667	74.945	80.9883	73.8883	92.055	101.187	85.6233
	86.74	92.8067	96.1667	112.698	88.1517	91.22	86.2033	80.3967	87.97	103.057	83.2667	75			86.74	86.0867	87.6267	88.6317	101.563	91.9367	69.575	88.0667	74.045	83.3883	74.6883	91.355	101.587	87.0233
	86.8233	93.6067	96.6667	113.298	89.0517	90.32	87.8033	80.9967	87.27	102.357	82.6667	75.3			86.8233	86.7867	87.6267	90.1317	100.663	93.6367	71.875	88.9667	74.945	85.8883	74.1883	93.355	101.687	87.1233
	86.9067	93.6067	98.0667	112.298	90.2517	91.02	86.5033	81.3967	87.97	103.857	84.6667	76.4			86.9067	87.2867	85.0267	89.8317	100.063	91.6367	72.175	89.3667	74.545	85.6883	74.6883	92.855	103.087	87.0233
	86.99	93.2067	98.8667	115.098	91.3517	91.12	87.6033	80.6967	87.27	102.557	83.7667	76.9			86.99	88.9867	87.3267	89.2317	100.563	92.4367	71.175	90.1667	73.945	88.8883	75.4883	93.755	103.287	88.7233
	87.0733	94.9067	99.9667	115.398	91.1517	92.42	89.6033	83.4967	87.77	104.057	85.3667	79.1			87.0733	90.0867	88.4267	89.5317	102.363	92.0367	71.875	90.8667	73.045	89.9883	74.1883	93.555	102.587	91.6233
	87.1567	95.1067	99.4667	116.198	91.9517	92.62	87.7033	82.5967	88.47	103.757	85.4667	79.6			87.1567	88.5867	86.9267	89.7317	99.8633	92.2367	72.875	91.9667	74.945	88.8883	74.7883	95.255	101.487	92.8233
	87.24	96.5067	98.6667	116.698	92.7517	91.52	88.8033	82.5967	90.37	103.757	86.5667	79.6			87.24	90.2867	88.7267	89.8317	101.363	91.4367	72.775	91.5667	74.445	90.3883	76.1883	95.655	103.287	92.5233
	87.3233	98.3067	100.167	117.298	93.0517	94.02	90.2033	83.5967	89.97	104.457	87.6667	82			87.3233	87.3867	87.5267	91.1317	101.763	93.0367	74.175	92.8667	75.445	91.2883	77.0883	96.055	102.087	94.1233
	87.4067	99.4067	101.567	118.798	94.0517	93.52	90.3033	84.9967	92.27	105.857	88.5667	83.1			87.4067	90.2867	88.6267	90.7317	103.763	91.0367	71.175	92.5667	74.145	92.7883	75.8883	95.855	103.287	93.0233
	87.49	99.6067	101.667	119.998	94.3517	93.62	91.0033	85.4967	91.27	104.657	88.2667	85.5			87.49	87.5867	88.1267	91.6317	105.163	93.7367	72.475	92.6667	73.545	89.6883	75.9883	96.455	102.787	92.1233
	87.5733	99.1067	102.167	117.598	95.4517	94.12	90.8033	84.8967	90.87	104.157	88.8667	86.1			87.5733	89.5867	88.8267	92.1317	105.763	92.4367	73.875	94.3667	73.545	92.9883	76.3883	95.255	103.187	93.6233
	87.6567	101.607	102.667	120.398	96.2517	92.52	91.3033	84.3967	91.37	104.457	88.8667	87			87.6567	91.6867	86.6267	92.7317	105.263	92.9367	73.475	94.9667	74.145	93.3883	76.7883	96.655	101.587	94.1233
	87.74	101.507	103.567	122.598	96.5517	93.62	91.4033	86.3967	93.47	105.557	90.9667	88.7			87.74	88.7867	86.7267	92.9317	107.663	95.3367	72.775	94.2667	73.145	94.8883	76.7883	95.855	104.687	95.0233
	87.8233	104.307	105.367	124.098	97.2517	93.32	89.9033	86.8967	93.57	104.557	90.6667	89.7			87.8233	90.1867	87.1267	93.7317	108.763	94.7367	73.475	93.7667	75.245	95.2883	76.2883	96.555	106.187	97.2233
	87.9067	104.907	105.667	126.698	98.0517	94.22	90.3033	87.5967	93.27	106.357	91.9667	90.1			87.9067	89.4867	88.9267	94.2317	106.263	94.9367	75.075	95.5667	72.845	93.3883	77.9883	97.955	105.087	95.6233
	87.99	104.707	107.567	127.098	98.2517	94.72	90.6033	86.9967	92.77	104.257	91.4667	90.3			87.99	89.9867	87.4267	94.6317	106.263	94.7367	73.775	95.1667	73.645	95.4883	77.4883	97.955	105.687	95.3233
	88.0733	106.207	107.367	127.398	99.7517	96.62	90.1033	86.8967	94.77	105.257	93.9667	92.1			88.0733	91.5867	88.3267	94.7317	108.463	93.6367	72.875	95.9667	72.945	96.0883	77.9883	97.155	105.987	99.6233
	88.1567	107.007	108.567	128.998	100.252	95.32	92.2033	89.4967	95.67	107.257	93.6667	93.3			88.1567	90.8867	89.4267	95.0317	106.163	94.5367	73.975	96.2667	73.145	94.4883	77.7883	96.555	106.387	96.5233
	88.24	108.707	109.567	128.798	101.152	96.12	91.9033	89.3967	96.27	105.857	95.1667	93.2			88.24	91.4867	89.6267	95.1317	110.663	97.6367	73.775	95.7667	74.145	95.7883	78.1883	98.155	106.787	96.6233
	88.3233	108.207	111.467	130.098	102.152	97.32	92.3033	90.3967	96.57	106.657	95.7667	96.5			88.3233	90.6867	87.3267	96.7317	107.663	96.4367	73.875	97.5667	73.845	97.6883	78.4883	96.455	108.387	99.1233
	88.4067	110.207	111.067	129.298	103.752	98.92	93.3033	91.0967	98.77	107.057	95.9667	96.3			88.4067	90.0867	86.9267	96.3317	108.863	97.0367	73.175	96.8667	74.745	96.4883	80.9883	98.255	107.787	100.523
	88.49	110.207	109.967	128.498	103.352	99.22	92.3033	90.2967	97.17	106.257	95.7667	95.7			88.49	91.5867	86.9267	96.8317	109.763	96.9367	72.475	96.5667	73.945	95.0883	78.8883	97.555	108.987	98.2233
	88.5733	110.907	111.267	130.298	105.952	100.42	94.8033	91.7967	97.27	108.557	95.9667	100.4			88.5733	89.8867	87.7267	97.6317	109.663	99.1367	74.575	96.6667	75.245	96.3883	80.4883	99.555	108.887	99.4233
	88.6567	111.507	112.467	131.598	104.052	99.52	92.8033	92.8967	98.67	108.957	97.7667	98.7			88.6567	92.5867	88.5267	97.5317	110.163	98.4367	72.275	97.1667	73.645	98.2883	80.4883	98.455	109.587	100.023
	88.74	112.607	113.467	132.098	106.352	100.12	94.3033	93.1967	99.37	108.357	97.7667	100.5			88.74	90.2867	87.3267	99.6317	108.363	98.3367	73.575	97.4667	75.345	95.0883	81.2883	99.255	110.387	100.223
	88.8233	112.007	114.667	133.498	106.752	100.82	94.1033	91.2967	100.47	109.057	98.6667	101.6			88.8233	90.0867	86.7267	99.0317	109.263	99.2367	73.675	97.6667	75.745	96.9883	79.8883	98.155	110.087	101.823
	88.9067	113.807	113.867	132.298	106.652	101.72	93.4033	93.1967	100.07	108.857	97.6667	101.3			88.9067	91.0867	85.9267	100.032	111.963	99.6367	73.175	97.7667	75.545	98.1883	80.4883	98.755	113.787	101.623
	88.99	113.507	115.467	132.298	107.152	101.92	94.4033	93.0967	101.17	109.457	97.8667	102.1			88.99	91.2867	86.4267	101.132	108.763	99.6367	73.575	95.6667	75.645	96.5883	81.4883	100.755	111.087	101.723
	89.0733	114.707	117.167	133.798	107.952	101.12	94.8033	94.0967	103.67	110.557	98.9667	103.7			89.0733	91.8867	86.5267	103.532	111.463	99.9367	74.475	97.3667	75.045	96.5883	82.2883	99.555	110.887	99.5233
	89.1567	115.807	117.967	135.298	108.552	101.92	93.8033	93.1967	101.47	110.457	98.0667	102.1			89.1567	90.7867	88.3267	102.132	110.963	99.0367	75.475	96.4667	76.045	98.2883	82.1883	98.955	112.087	101.423
	89.24	117.007	119.567	135.998	109.752	103.42	95.0033	96.1967	103.57	112.457	98.8667	105.6			89.24	90.1867	87.1267	104.232	113.063	101.537	73.875	98.7667	76.545	99.9883	83.9883	100.355	113.587	101.123
	89.3233	117.107	118.667	136.798	109.452	104.62	94.5033	94.9967	104.57	111.957	98.7667	106.5			89.3233	91.5867	89.4267	102.732	111.663	101.437	74.275	98.1667	75.845	97.5883	83.2883	100.955	113.387	102.423
	89.4067	117.107	118.467	136.098	109.852	104.92	94.6033	95.8967	105.07	112.557	99.1667	107.3			89.4067	91.0867	87.9267	102.932	112.363	102.237	73.375	96.2667	75.945	99.5883	83.6883	101.055	113.387	102.523
	89.49	117.607	120.267	138.098	110.752	104.12	95.3033	94.8967	104.77	113.957	99.4667	108.5			89.49	92.6867	88.0267	104.732	110.263	101.837	73.375	97.8667	76.645	99.3883	84.7883	100.655	113.787	103.723
	89.5733	117.107	120.767	136.798	109.352	103.12	95.2033	97.0967	106.57	114.857	100.867	109.6			89.5733	91.9867	87.6267	103.032	112.063	102.037	73.275	97.7667	76.045	98.5883	83.9883	101.955	114.487	102.523
	89.6567	118.107	121.267	136.198	111.152	105.52	95.4033	96.0967	105.87	112.357	101.267	110.6			89.6567	93.0867	86.9267	106.232	111.063	104.237	74.175	96.9667	78.245	98.8883	83.8883	101.855	115.787	103.323
	89.74	118.207	122.367	137.698	110.852	105.52	93.8033	97.9967	108.37	115.957	101.867	110.5			89.74	92.2867	88.0267	105.832	112.163	103.737	74.175	95.4667	77.245	99.7883	86.0883	100.355	115.487	103.023
	89.8233	118.807	122.867	136.598	111.452	106.42	96.6033	98.3967	107.67	117.157	102.367	110.7			89.8233	93.6867	87.7267	106.632	112.563	102.637	74.875	97.2667	78.345	100.088	85.1883	100.955	115.687	103.123
	89.9067	119.307	123.167	136.198	112.152	107.32	95.9033	98.9967	107.77	115.857	100.867	111.2			89.9067	92.3867	87.4267	105.232	114.163	102.937	74.675	96.8667	77.445	99.3883	85.1883	101.855	115.687	101.123
	89.99	119.007	123.667	137.798	112.052	107.82	96.6033	99.2967	108.57	117.657	102.867	109.8			89.99	92.0867	86.3267	105.832	116.663	104.937	75.275	97.3667	79.545	99.5883	85.6883	101.955	116.887	100.923
	90.0733	119.807	123.567	136.198	112.452	109.22	95.7033	99.2967	109.07	118.257	102.867	111.6			90.0733	93.4867	88.7267	104.732	114.663	104.037	74.875	99.6667	77.745	99.4883	86.2883	102.555	117.087	100.323
	90.1567	121.307	124.967	140.698	113.652	107.02	96.1033	99.6967	109.67	117.857	103.867	111.7			90.1567	94.1867	87.6267	105.832	114.263	107.037	75.075	96.7667	77.645	100.388	86.1883	101.755	116.087	103.123
	90.24	120.907	126.267	138.798	113.252	108.62	96.8033	99.5967	110.07	119.857	104.667	111.1			90.24	94.8867	89.8267	106.432	114.563	103.637	75.475	98.1667	78.845	101.288	86.6883	103.755	117.887	101.323
	90.3233	121.807	127.267	138.298	114.452	108.92	98.7033	98.7967	111.37	119.457	104.567	112.2			90.3233	92.9867	85.8267	108.432	116.663	105.637	73.875	98.5667	80.045	100.088	87.3883	102.555	118.387	101.123
	90.4067	121.307	127.867	139.798	113.052	109.12	97.6033	100.797	110.97	119.857	104.767	113.3			90.4067	94.9867	88.5267	107.432	116.763	106.037	75.975	98.1667	78.145	99.8883	87.2883	103.155	116.187	98.5233
	90.49	120.807	127.267	140.398	114.052	108.52	96.7033	99.7967	111.47	120.357	104.967	114.1			90.49	92.8867	88.0267	108.632	117.963	104.937	75.875	95.3667	78.445	102.788	86.4883	103.455	116.487	97.3233

## Sheet: Figure 7-C
		Time delay, min
		Buffer	Lasso-D
	MEAN	22.653	12.8725
	STDERR	2.29863	2.8699
		16.6745	7.02292
		25.1414	18.2119
		27.1711	21.2805
		21.625	8.68056
			9.16667

## Sheet: Figure 7-E
		Frequency of MEPPs, Hz
		WT		KO
		Control	Lasso-G	Control	Lasso-G
	MEAN	1.40476	3.59609	3.3905	3.33481
	STDERR	0.21838	0.912923	0.670263	0.792124
		0.74	10.73	3.017	18.6
		1.17	1.86	7.3	3.1
		0.93	0.41	1.88	0.36
		1.75	1.42	1.59	0.74
		0.66	0.76	0.25	2.02
		1.02	3.78	3.2	0.8
		0.77	7.92	1.33	7
		0.57	3.73	10.42	4.97
		2.06	0.59	20.31	4.4
		0.88	0.93	3.88	0.65
		0.65	1.25	6.55	4.65
		3.7	6.78	1.4	1.2
		4.03	8.76	0.18	1.01
		0.9	6.55	8.76	2.14
		0.61	0.88	2.378	1.25
		1.25	3.55	2.45	2.63
		1.16	1.4	0.382	2.2
		3.06	0.42	4.36	2.6
		0.95	0.07	1.32	8.5
		1.22	17.82	1.19	9.7
		1.42	2.14	1.7	0.77
			0.05	0.01	4.98
			0.91	2.2	1.2
				2.5	0.6
				10.46	0.135
				4.07	0.5
				0.281
				2.31
				0.93
				0.11
				4.22
				0.27
				0.07
				3.03
				2.41
				5.34

## Sheet: Figure 7-F
		Frequency of MEPPs, Hz
		WT		KO
		Control	LTX(N4C)	Control	LTX(N4C)
	MEAN	1.40476	33.2592	3.3905	4.027
	STDERR	0.21838	6.02459	0.670263	1.3699
		0.74	0.333333	3.017	1.81245
		1.17	34.125	7.3	16.7133
		0.93	39.9091	1.88	1.61043
		1.75	0.272109	1.59	0.189103
		0.66	0.657534	0.25	4.6135
		1.02	50.8	3.2	0.0177936
		0.77	66	1.33	0.911765
		0.57	77.54	10.42	5.04016
		2.06	0.686695	20.31	1.11806
		0.88	101.01	3.88	3.40456
		0.65	36.6196	6.55	3.83941
		3.7	40.5	1.4	9.05345
		4.03	0.147547	0.18
		0.9	56.4994	8.76
		0.61	34.0976	2.378
		1.25	42.0896	2.45
		1.16	0.259259	0.382
		3.06	43.6	4.36
		0.95	81.3034	1.32
		1.22	23.999	1.19
		1.42	0.125	1.7
			141.43	0.01
			0.596774	2.2
			34.125	2.5
			39.9091	10.46
			30.8	4.07
			1.09756	0.281
			40.5	2.31
			44.125	0.93
			0.208333	0.11
			0.263392	4.22
			0.666667	0.27
				0.07
				3.03
				2.41
				5.34
