# Supplementary material for: Proteolytically released Lasso/teneurin-2 induces axonal attraction by interacting with latrophilin-1 on axonal growth cones
Source: eLife. 2018 Nov 20;7:e37935. doi: 10.7554/eLife.37935 (PMC6245728; doi:10.7554/eLife.37935)
Supplement: Figure 7—figure supplement 1—source data 1. [file elife-37935-fig7-figsupp1-data1.xlsx]

## Sheet: Figure 7-Figure supplement 1-C
		Amplitude of MEPPs, mV						Amplitude of MEPPs, mV
		WT		KO				WT		KO
		Control	Lasso-G	Control	Lasso-G			Control	LTX(N4C)	Control	LTX(N4C)
	MEAN	0.599048	0.653591	0.508611	0.552208		MEAN	0.703333	0.998344	0.598472	0.749083
	STDERR	0.103431	0.131587	0.100519	0.0891347		STDERR	0.113062	0.207293	0.132462	0.150988
		0.5	1.355	2.15	1.063			0.5	0.114	0.875	0.378
		0.49	0.915	0.17	0.276			1.56	0.358	0.732	1.394
		0.47	0.121	0.29	0.377			0.47	0.479	0.29	0.321
		0.34	0.231	0.12	0.56			0.34	0.447	0.12	0.45
		1.76	1.677	0.33	0.878			1.76	1.126	0.33	0.578
		0.33	1.465	0.26	0.67			0.33	0.402	0.26	0.946
		0.35	0.246	0.198	0.787			1.12	1.927	0.2	1.671
		0.33	0.111	0.25	2.15			0.33	0.49	0.25	1.156
		0.38	0.316	0.33	1.42			0.38	5.184	0.33	0.402
		0.19	0.9991	0.27	0.615			0.19	1.233	0.27	0.212
		0.42	1.905	0.36	0.124			0.42	0.385	0.36	0.153
		0.39	0.112	0.4	0.783			0.39	1.413	4.1	1.328
		0.39	1.56	0.31	0.337			0.39	0.183	0.31
		1.57	0.237	0.135	0.369			1.57	0.432	0.135
		1.79	0.125	0.31	0.385			1.79	0.221	0.31
		0.42	0.271	0.294	0.321			0.42	0.487	0.24
		0.45	1.264	0.26	0.466			0.45	4.462	0.26
		0.42	0.233	0.33	0.305			0.42	0.33	0.33
		0.4	0.135	1.74	0.418			0.75	2.434	1.74
		0.67	0.156	0.38	0.305			0.67	0.539	0.28
		0.52	1.328	0.17	0.145			0.52	1.901	2.17
			0.1555	0.13	0.177				1.719	0.13
			0.115	0.28	0.145				0.383	0.28
				0.27	0.177				0.551	0.27
				0.32	0.273				0.316	0.32
				0.32	0.257				0.462	0.32
				0.35					0.402	0.25
				0.31					1.2	0.31
				0.152					1.425	0.152
				2.56					0.176	2.06
				0.36					0.385	0.36
				0.337					0.381	0.237
				1.574						1.074
				0.31						0.31
				1.67						1.27
				0.31						0.31
